# Supplementary material for: Tris(3-amino­pyrazine-2-carboxyl­ato-κ2 N 1,O)diaqua­erbium(III) tetra­hydrate
Source: Acta Crystallogr Sect E Struct Rep Online. 2011 Aug 27;67(Pt 9):m1300. doi: 10.1107/S1600536811034398 (PMC3200703; doi:10.1107/S1600536811034398)
Supplement: Supplementary file 1 [file e-67-m1300-sup1.cif]

##############################################################################
###                                                                        ###
###           Electronic papers (Acta Crystallographica Section C)         ###
###                                                                        ###
##############################################################################
#                                                                            #
# This paper is published electronically. It meets the data-validation       #
# criteria for publication in Acta Crystallographica Section C.              #
# The submission has been checked by a Section C Co-editor though the text   #
# in _publ_section_comments is the responsibility of the authors.            #
#                                                                            #
# Electronic papers are listed in the printed contents pages of an issue of  #
# Acta Crystallographica Section C within two months of acceptance and are   #
# available by email and via the online contents pages for that issue.       #
#                                                                            #
# Software is freely available for graphical display of the structure(s) in  #
# this CIF.  For information consult the CIF home page http://www.iucr.org/  #
# cif/home.html                                                              #
#                                                                            #
#            Copyright International Union of Crystallography                #
#                                                                            #
##############################################################################
data_global
_audit_creation_method     SHELXL-97
_journal_date_recd_electronic     2011-07-01
_journal_date_accepted     2011-08-22
_journal_name_full     'Acta Crystallographica, Section E'
_journal_year     2011
_journal_volume     67
_journal_issue      9
_journal_page_first     em1300
_journal_page_last     em1300
_journal_paper_category     QM
_journal_coeditor_code     QK2017
_publ_contact_author
;
     Dr. Seik Weng Ng
     Department of Chemistry
     University of Malaya
     50603 Kuala Lumpur
     Malaysia
;
_publ_contact_author_email     seikweng@um.edu.my
_publ_contact_author_fax     '03 7967 4193'
_publ_contact_author_phone     '03 7967 6778'
_publ_section_title
;
Tris(3-aminopyrazine-2-carboxylato-\k^2^<i>N</i>^1^,<i>O</i>)diaquaerbium(III)
tetrahydrate
;
loop_
    _publ_author_name
    _publ_author_address
    'Gao, Shan'
;
Key Laboratory of Functional Inorganic Materials Chemistry
Ministry of Education
Heilongjiang University
Harbin 150080
People's Republic of China
;
    'Ng, Seik Weng'
;
Department of Chemistry
University of Malaya
50603 Kuala Lumpur
Malaysia
and
Chemistry Department
Faculty of Science
King Abdulaziz University
PO Box 80203 Jeddah
Saudi Arabia
;
_publ_section_synopsis     .
_publ_section_abstract
;
The water-coordinated Er^III^ atom in the title compound,
[Er(C~5~H~4~N~3~O~2~)~3~(H~2~O)~2~].4H~2~O, is <i>N</i>,<i>O</i>-chelated by
three 3-aminopyrazine-2-carboxylate ions and has a square-antiprismatic
geometry. The mononuclear molecule interacts with the solvent water molecules
to generate a three-dimensional hydrogen-bonded network.
;
_publ_section_Comment
;
The chelating ability of the 3-aminopyrazine-2-carboxylate anion is probably
similar to that of the pyrazine-2-carboxylate anion, and the crystal
structures of a number of lanthanum carboxylates have been reported. Hydrated
lanthanum tris(pyrazine-2-carboxylate) adopts a chain motif (Leciejewicz <i>et
al.</i>, 2004). The additional amino substitution in the
3-aminopyrazine-2-carboxylate should be expected to consolidate the crystal
structure of the title erbium derivative through extensive hydrogen bonding.
The water-coordinated Er^III^ atom in
Er(H~2~O)~2~(C~5~H~4~N~3~O~2~)~3~^.^4H~2~O (Scheme I, Fig. 1) is
<i>N</i>,<i>O</i>-chelated by three 3-aminopyrazine-2-carboxylate ions and has
a square-antiprismatic coordination geometry. The two planes O3-O5-N7-N4 and
O1-N1-O2W-O1W (r.m.s. deviation from planarity 0.147 and 0.159 \%A,
respectively) are nearly parallel to each other, the dihedral angle between
them being only 2.4(1) \% (Fig. 2).
The mononuclear molecule interacts with the lattice water molecules to generate
a three-dimensional hydrogen-bonded network (Table 1).
;
_publ_section_acknowledgements
;
This work is supported by the Key Project of the Natural Science Foundation of
Heilongjiang Province (grant No. ZD200903), the Innovation Team of the
Education Bureau of Heilongjiang Province (grant No. 2010td03), the Key
Project of the Education Bureau of Heilongjiang Province (grant No. 12511z023)
and the University of Malaya.
;
_publ_section_references
;
Barbour, L. J. (2001). <i>J. Supramol. Chem.</i> <b>1</b>, 189--191.
Higashi, T. (1995). <i>ABSCOR</i>. Rigaku Corporation, Tokyo, Japan.
Leciejewicz, J., Ptasiewicz-Bak, H., Premkumar, T. & Govindarajan, S.
(2004). <i>J. Coord. Chem.</i> <b>57</b>, 97--103.
Rigaku  (1998). <i>RAPID-AUTO</i>. Rigaku Corporation, Tokyo, Japan.
Rigaku/MSC & Rigaku Corporation  (2002). <i>CrystalClear</i>.
Rigaku/MSC Inc., The Woodlands, Texas, USA.
Sheldrick, G. M. (2008). <i>Acta Cryst.</i> A<b>64</b>, 112--122.
Westrip, S. P. (2010). <i>J. Appl. Cryst.</i> <b>43</b>, 920--925.
;
_publ_section_Related_literature
;
For a related structure, see: Leciejewicz <i>et al.</i> (2004).
;
_publ_section_exptl_prep
;
Erbium nitrate hexahydrate (1 mmol) was added to a hot aqueous solution of
3-aminopyrazine-2-carboxylic acid (3 mmol). The solution was allowed to
evaporate slowly at room temperature, and colorless prismatic crystals were
isolated after five days.
;
_publ_section_exptl_refinement
;
Carbon- and nitrogen-bound H-atoms were placed in calculated positions (C--H
0.93 \%A, N--H 0.8 \%A) were included in the refinement in the riding model
approximation, with <i>U</i>~iso~(H) set to 1.2<i>U</i>~eq~(C,N). The water
H-atoms were located in a difference Fourier map, and were refined with
distance restraints of O---H 0.82+-0.01 \%A and H...H 1.373+-0.01 \%A; their
temperature factors were tied to those of the O atoms by a factor of 1.5
times.
The anisotropic temperature factors of the four lattice water molecules were
restrained to be nearly isotropic (by using a 'tight' ISOR 0.01 restraint in
<i>SHELXL</i>-97); this command had the effect of merely reducing the strong
anisotropy of O3w only marginally.
The hydrogen positions H31 and H32 of O3w are questionable because this oxygen
is obviously disordered showing principal mean square atomic displacements U
of 0.261, 0.076, and 0.041 \%A with the largest component directed to H31.
The final difference Fourier map had two peaks of 1.7, 1.8 <i>e</i>\%A^-3^ in
the vicinity of Er1 that are <i>trans</i> to each other are attributed to
absorption effects.
;
data_I
_audit_creation_method     SHELXL-97
_chemical_name_systematic
;
Tris(3-aminopyrazine-2-carboxylato-\k^2^<i>N</i>^1^,<i>O</i>)diaquaerbium(III)
tetrahydrate
;
_chemical_name_common     ?
_chemical_formula_moiety     'C15 H16 Er N9 O8, 4(H2 O)'
_chemical_formula_sum     'C15 H24 Er N9 O12'
_chemical_formula_iupac     '[Er (C5 H4 N3 O2)3 (H2 O)2], 4H2 O'
_chemical_formula_weight     689.69
_chemical_melting_point     ?
_symmetry_cell_setting     monoclinic
_symmetry_space_group_name_H-M     'P 21/n'
_symmetry_space_group_name_Hall     '-P 2yn'
loop_
    _symmetry_equiv_pos_as_xyz
    'x, y, z'
    '-x+1/2, y+1/2, -z+1/2'
    '-x, -y, -z'
    'x-1/2, -y-1/2, z-1/2'
_cell_length_a     9.1915(9)
_cell_length_b     19.7152(14)
_cell_length_c     13.5637(11)
_cell_angle_alpha     90.00
_cell_angle_beta     105.276(3)
_cell_angle_gamma     90.00
_cell_volume     2371.1(3)
_cell_formula_units_Z     4
_cell_measurement_reflns_used     17031
_cell_measurement_theta_min     3.09
_cell_measurement_theta_max     27.44
_cell_measurement_temperature     291(2)
_exptl_crystal_description     prism
_exptl_crystal_colour     colorless
_exptl_crystal_size_max     0.25
_exptl_crystal_size_mid     0.20
_exptl_crystal_size_min     0.15
_exptl_crystal_density_diffrn     1.932
_exptl_crystal_density_meas     ?
_exptl_crystal_density_method     'not measured'
_exptl_crystal_F_000     1364
_exptl_absorpt_coefficient_mu     3.619
_exptl_absorpt_correction_type     multi-scan
_exptl_absorpt_process_details     '(ABSCOR; Higashi, 1995)'
_exptl_absorpt_correction_T_min     0.4648
_exptl_absorpt_correction_T_max     0.6128
_diffrn_ambient_temperature     293(2)
_diffrn_radiation_type     MoK\a
_diffrn_radiation_wavelength     0.71073
_diffrn_radiation_source     'fine-focus sealed tube'
_diffrn_radiation_monochromator     graphite
_diffrn_measurement_device_type     'Rigaku R-AXIS RAPID IP diffractometer'
_diffrn_measurement_method     '\w scan'
_diffrn_detector_area_resol_mean     ?
_diffrn_reflns_number     18438
_diffrn_reflns_av_R_equivalents     0.0404
_diffrn_reflns_av_sigmaI/netI     0.0313
_diffrn_reflns_theta_min     3.09
_diffrn_reflns_theta_max     25.00
_diffrn_reflns_theta_full     25.00
_diffrn_measured_fraction_theta_max     0.999
_diffrn_measured_fraction_theta_full     0.999
_diffrn_reflns_limit_h_min     -10
_diffrn_reflns_limit_h_max     10
_diffrn_reflns_limit_k_min     -23
_diffrn_reflns_limit_k_max     23
_diffrn_reflns_limit_l_min     -15
_diffrn_reflns_limit_l_max     16
_diffrn_standards_number     0
_diffrn_standards_interval_count     0
_diffrn_standards_interval_time     0
_diffrn_standards_decay_%     0
_reflns_number_total     4165
_reflns_number_gt     3758
_reflns_threshold_expression     I>2\s(I)
_refine_ls_structure_factor_coef     Fsqd
_refine_ls_matrix_type     full
_refine_ls_R_factor_all     0.0294
_refine_ls_R_factor_gt     0.0256
_refine_ls_wR_factor_gt     0.0623
_refine_ls_wR_factor_ref     0.0644
_refine_ls_goodness_of_fit_ref     1.053
_refine_ls_restrained_S_all     1.073
_refine_ls_number_reflns     4165
_refine_ls_number_parameters     370
_refine_ls_number_restraints     42
_refine_ls_hydrogen_treatment     mixed
_refine_ls_weighting_scheme     calc
_refine_ls_weighting_details
         'calc w=1/[\s^2^(Fo^2^)+(0.0371P)^2^+1.0656P] where P=(Fo^2^+2Fc^2^)/3'
_atom_sites_solution_hydrogens     geom
_atom_sites_solution_primary     direct
_atom_sites_solution_secondary     difmap
_refine_ls_shift/su_max     0.001
_refine_ls_shift/su_mean     0.001
_refine_diff_density_max     1.808
_refine_diff_density_min     -0.462
_refine_ls_extinction_method     none
_refine_ls_extinction_coef     ?
loop_
    _atom_type_symbol
    _atom_type_description
    _atom_type_scat_dispersion_real
    _atom_type_scat_dispersion_imag
    _atom_type_scat_source
    'C' 'C' 0.0033 0.0016
                         'International Tables Vol C Tables 4.2.6.8 and 6.1.1.4'
    'H' 'H' 0.0000 0.0000
                         'International Tables Vol C Tables 4.2.6.8 and 6.1.1.4'
    'N' 'N' 0.0061 0.0033
                         'International Tables Vol C Tables 4.2.6.8 and 6.1.1.4'
    'O' 'O' 0.0106 0.0060
                         'International Tables Vol C Tables 4.2.6.8 and 6.1.1.4'
    'Er' 'Er' -0.2586 4.9576
                         'International Tables Vol C Tables 4.2.6.8 and 6.1.1.4'
_computing_data_collection     'RAPID-AUTO (Rigaku, 1998)'
_computing_cell_refinement     'RAPID-AUTO (Rigaku, 1998)'
_computing_data_reduction
                          'CrystalClear (Rigaku/MSC & Rigaku Corporation, 2002)'
_computing_structure_solution     'SHELXS97 (Sheldrick, 2008)'
_computing_structure_refinement     'SHELXL97 (Sheldrick, 2008)'
_computing_molecular_graphics     'X-SEED (Barbour, 2001)'
_computing_publication_material     'publCIF (Westrip, 2010)'
loop_
    _atom_site_type_symbol
    _atom_site_label
    _atom_site_fract_x
    _atom_site_fract_y
    _atom_site_fract_z
    _atom_site_U_iso_or_equiv
    _atom_site_adp_type
    _atom_site_calc_flag
    _atom_site_refinement_flags
    _atom_site_occupancy
    _atom_site_symmetry_multiplicity
    _atom_site_disorder_assembly
    _atom_site_disorder_group
    Er Er1 0.642510(16) 0.659798(7) 0.765119(11) 0.02540(8) Uani d . 1 1 . .
    O O1 0.8299(3) 0.60156(12) 0.72083(19) 0.0371(6) Uani d . 1 1 . .
    O O2 1.0305(3) 0.59246(15) 0.6586(2) 0.0541(8) Uani d . 1 1 . .
    O O3 0.5298(3) 0.67906(12) 0.59543(18) 0.0356(6) Uani d . 1 1 . .
    O O4 0.3591(4) 0.65762(11) 0.4484(2) 0.0436(7) Uani d . 1 1 . .
    O O5 0.5324(3) 0.76501(12) 0.76143(19) 0.0351(6) Uani d . 1 1 . .
    O O6 0.4034(4) 0.84026(12) 0.8270(3) 0.0607(10) Uani d . 1 1 . .
    O O1W 0.7027(3) 0.57364(13) 0.88614(19) 0.0384(6) Uani d D 1 1 . .
    H H11 0.776(3) 0.550(2) 0.888(3) 0.058 Uiso d D 1 1 . .
    H H12 0.689(4) 0.574(2) 0.9438(15) 0.058 Uiso d D 1 1 . .
    O O2W 0.7686(3) 0.71168(12) 0.9192(2) 0.0402(6) Uani d D 1 1 . .
    H H21 0.796(4) 0.7516(8) 0.922(3) 0.060 Uiso d D 1 1 . .
    H H22 0.834(4) 0.6904(16) 0.961(3) 0.060 Uiso d D 1 1 . .
    O O3W 0.8829(6) 0.4707(3) 0.8682(5) 0.126(2) Uani d DU 1 1 . .
    H H31 0.949(8) 0.492(4) 0.909(6) 0.189 Uiso d D 1 1 . .
    H H32 0.917(9) 0.433(2) 0.860(7) 0.189 Uiso d D 1 1 . .
    O O4W 1.0911(4) 0.46790(16) 0.7564(2) 0.0605(8) Uani d DU 1 1 . .
    H H41 1.082(7) 0.5021(13) 0.721(3) 0.091 Uiso d D 1 1 . .
    H H42 1.077(7) 0.4345(14) 0.720(3) 0.091 Uiso d D 1 1 . .
    O O5W 1.0060(4) 0.34165(13) 0.9322(3) 0.0468(7) Uani d DU 1 1 . .
    H H51 0.996(5) 0.317(2) 0.882(2) 0.070 Uiso d D 1 1 . .
    H H52 0.948(5) 0.329(2) 0.965(3) 0.070 Uiso d D 1 1 . .
    O O6W 1.3302(4) 0.42757(15) 0.9235(2) 0.0507(7) Uani d DU 1 1 . .
    H H61 1.257(4) 0.443(2) 0.881(3) 0.076 Uiso d D 1 1 . .
    H H62 1.348(5) 0.3897(12) 0.906(3) 0.076 Uiso d D 1 1 . .
    N N1 0.8318(3) 0.73453(14) 0.7137(2) 0.0303(7) Uani d . 1 1 . .
    N N2 1.0252(4) 0.80723(17) 0.6265(3) 0.0449(8) Uani d . 1 1 . .
    N N3 1.1379(5) 0.7086(2) 0.5957(3) 0.0651(11) Uani d . 1 1 . .
    H H3A 1.1979 0.7327 0.5684 0.078 Uiso calc R 1 1 . .
    H H3B 1.1463 0.6641 0.5985 0.078 Uiso calc R 1 1 . .
    N N4 0.4864(3) 0.56156(14) 0.6733(2) 0.0318(7) Uani d . 1 1 . .
    N N5 0.3145(4) 0.45871(16) 0.5564(3) 0.0486(9) Uani d . 1 1 . .
    N N6 0.2459(5) 0.53012(18) 0.4193(3) 0.0630(12) Uani d . 1 1 . .
    H H6A 0.1937 0.4964 0.3846 0.076 Uiso calc R 1 1 . .
    H H6B 0.2476 0.5698 0.3898 0.076 Uiso calc R 1 1 . .
    N N7 0.4190(4) 0.66166(13) 0.8414(2) 0.0335(7) Uani d . 1 1 . .
    N N8 0.1896(4) 0.67860(19) 0.9389(3) 0.0453(8) Uani d . 1 1 . .
    N N9 0.2151(4) 0.79374(18) 0.9351(3) 0.0540(9) Uani d . 1 1 . .
    H H9A 0.1454 0.7968 0.9686 0.065 Uiso calc R 1 1 . .
    H H9B 0.2564 0.8307 0.9181 0.065 Uiso calc R 1 1 . .
    C C1 0.8279(4) 0.80226(18) 0.7093(3) 0.0363(8) Uani d . 1 1 . .
    H H1 0.7607 0.8262 0.7368 0.044 Uiso calc R 1 1 . .
    C C2 0.9235(5) 0.83638(19) 0.6642(3) 0.0446(11) Uani d . 1 1 . .
    H H2 0.9155 0.8834 0.6601 0.054 Uiso calc R 1 1 . .
    C C3 1.0340(4) 0.7394(2) 0.6325(3) 0.0408(9) Uani d . 1 1 . .
    C C4 0.9350(4) 0.70231(18) 0.6775(3) 0.0304(8) Uani d . 1 1 . .
    C C5 0.9342(4) 0.62603(18) 0.6853(3) 0.0343(8) Uani d . 1 1 . .
    C C6 0.4753(5) 0.50025(18) 0.7126(3) 0.0426(10) Uani d . 1 1 . .
    H H6 0.5259 0.4911 0.7801 0.051 Uiso calc R 1 1 . .
    C C7 0.3889(5) 0.45048(19) 0.6531(3) 0.0492(11) Uani d . 1 1 . .
    H H7 0.3827 0.4085 0.6831 0.059 Uiso calc R 1 1 . .
    C C8 0.3228(4) 0.52110(18) 0.5168(3) 0.0376(9) Uani d . 1 1 . .
    C C9 0.4114(4) 0.57249(16) 0.5762(3) 0.0278(7) Uani d . 1 1 . .
    C C10 0.4334(4) 0.64121(16) 0.5359(3) 0.0289(8) Uani d . 1 1 . .
    C C11 0.3538(5) 0.6086(2) 0.8741(3) 0.0448(10) Uani d . 1 1 . .
    H H11A 0.3873 0.5649 0.8662 0.054 Uiso calc R 1 1 . .
    C C12 0.2380(5) 0.6179(2) 0.9193(3) 0.0485(10) Uani d . 1 1 . .
    H H12A 0.1910 0.5798 0.9371 0.058 Uiso calc R 1 1 . .
    C C13 0.2584(4) 0.7329(2) 0.9100(3) 0.0373(9) Uani d . 1 1 . .
    C C14 0.3703(4) 0.72401(18) 0.8572(3) 0.0317(8) Uani d . 1 1 . .
    C C15 0.4411(4) 0.78162(17) 0.8129(3) 0.0353(8) Uani d . 1 1 . .
loop_
    _atom_site_aniso_label
    _atom_site_aniso_U_11
    _atom_site_aniso_U_22
    _atom_site_aniso_U_33
    _atom_site_aniso_U_12
    _atom_site_aniso_U_13
    _atom_site_aniso_U_23
    Er1 0.03025(11) 0.02031(10) 0.02724(11) -0.00154(5) 0.01038(7) -0.00073(6)
    O1 0.0411(15) 0.0264(13) 0.0501(15) -0.0003(11) 0.0230(12) 0.0004(11)
    O2 0.0544(19) 0.0451(16) 0.075(2) 0.0148(14) 0.0381(16) 0.0058(15)
    O3 0.0485(16) 0.0273(12) 0.0298(13) -0.0096(11) 0.0084(12) 0.0006(11)
    O4 0.0597(19) 0.0303(14) 0.0338(15) 0.0010(11) 0.0001(14) 0.0052(11)
    O5 0.0392(14) 0.0290(12) 0.0426(14) 0.0041(10) 0.0204(12) 0.0038(11)
    O6 0.090(3) 0.0277(15) 0.083(3) 0.0159(14) 0.054(2) 0.0077(13)
    O1W 0.0508(17) 0.0329(14) 0.0324(13) 0.0075(12) 0.0125(12) 0.0027(12)
    O2W 0.0534(17) 0.0269(13) 0.0368(14) -0.0042(12) 0.0055(12) -0.0026(12)
    O3W 0.161(5) 0.089(3) 0.167(5) 0.076(3) 0.112(4) 0.060(3)
    O4W 0.073(2) 0.0457(17) 0.0593(19) 0.0137(17) 0.0118(16) -0.0056(15)
    O5W 0.0510(19) 0.0420(17) 0.0481(18) -0.0026(12) 0.0139(14) -0.0021(12)
    O6W 0.062(2) 0.0480(17) 0.0440(16) 0.0136(14) 0.0177(14) -0.0002(13)
    N1 0.0354(17) 0.0245(15) 0.0313(15) -0.0040(12) 0.0093(13) -0.0007(12)
    N2 0.045(2) 0.046(2) 0.0457(19) -0.0139(16) 0.0156(16) 0.0032(16)
    N3 0.063(3) 0.059(2) 0.093(3) 0.004(2) 0.056(2) 0.013(2)
    N4 0.0395(17) 0.0255(14) 0.0312(16) -0.0006(12) 0.0104(13) 0.0018(12)
    N5 0.062(2) 0.0291(16) 0.046(2) -0.0116(15) -0.0006(17) 0.0005(15)
    N6 0.089(3) 0.0351(19) 0.046(2) -0.0175(19) -0.016(2) 0.0035(17)
    N7 0.0396(18) 0.0274(16) 0.0365(17) -0.0002(12) 0.0152(14) -0.0021(12)
    N8 0.043(2) 0.052(2) 0.046(2) 0.0038(17) 0.0209(16) 0.0047(17)
    N9 0.064(2) 0.047(2) 0.065(2) 0.0225(18) 0.0408(19) 0.0104(18)
    C1 0.044(2) 0.0271(18) 0.0381(19) -0.0052(16) 0.0121(17) -0.0041(17)
    C2 0.055(3) 0.032(2) 0.046(2) -0.0138(17) 0.011(2) -0.0011(17)
    C3 0.036(2) 0.047(2) 0.039(2) -0.0071(17) 0.0077(17) 0.0029(18)
    C4 0.0292(18) 0.0337(18) 0.0287(17) -0.0017(15) 0.0080(14) 0.0017(15)
    C5 0.039(2) 0.0290(19) 0.036(2) 0.0013(16) 0.0126(17) -0.0017(16)
    C6 0.061(3) 0.0252(18) 0.036(2) -0.0073(17) 0.0026(18) 0.0031(16)
    C7 0.068(3) 0.0248(19) 0.047(2) -0.0118(18) 0.002(2) 0.0062(18)
    C8 0.044(2) 0.0288(18) 0.0362(19) -0.0022(16) 0.0033(16) 0.0009(16)
    C9 0.0305(18) 0.0230(16) 0.0304(18) 0.0019(13) 0.0091(14) -0.0012(14)
    C10 0.036(2) 0.0215(16) 0.0329(19) 0.0043(15) 0.0144(16) 0.0015(15)
    C11 0.055(3) 0.033(2) 0.054(2) -0.0084(18) 0.028(2) -0.0024(19)
    C12 0.049(3) 0.048(2) 0.055(3) -0.008(2) 0.025(2) -0.001(2)
    C13 0.038(2) 0.043(2) 0.0329(19) 0.0078(17) 0.0114(16) 0.0031(17)
    C14 0.0317(19) 0.0324(18) 0.0307(18) 0.0058(15) 0.0078(15) 0.0023(15)
    C15 0.037(2) 0.0300(19) 0.039(2) 0.0052(16) 0.0106(17) 0.0042(16)
_geom_special_details
;
All e.s.d.'s (except the e.s.d. in the dihedral angle between two l.s. planes)
are estimated using the full covariance matrix. The cell e.s.d.'s are taken
into account individually in the estimation of e.s.d.'s in distances, angles
and torsion angles; correlations between e.s.d.'s in cell parameters are only
used when they are defined by crystal symmetry. An approximate (isotropic)
treatment of cell e.s.d.'s is used for estimating e.s.d.'s involving l.s.
planes.
;
loop_
    _geom_bond_atom_site_label_1
    _geom_bond_atom_site_label_2
    _geom_bond_site_symmetry_2
    _geom_bond_distance
    _geom_bond_publ_flag
    Er1 O1 . 2.278(2) ?
    Er1 O3 . 2.293(2) ?
    Er1 O5 . 2.303(2) ?
    Er1 O1W . 2.325(2) ?
    Er1 O2W . 2.341(2) ?
    Er1 N1 . 2.515(3) ?
    Er1 N7 . 2.532(3) ?
    Er1 N4 . 2.534(3) ?
    O1 C5 . 1.275(4) ?
    O2 C5 . 1.234(5) ?
    O3 C10 . 1.272(4) ?
    O4 C10 . 1.246(4) ?
    O5 C15 . 1.268(4) ?
    O6 C15 . 1.236(4) ?
    O1W H11 . 0.820(10)
                      ?
    O1W H12 . 0.820(10)
                      ?
    O2W H21 . 0.820(10)
                      ?
    O2W H22 . 0.820(10)
                      ?
    O3W H31 . 0.820(10)
                      ?
    O3W H32 . 0.820(10)
                      ?
    O4W H41 . 0.820(10)
                      ?
    O4W H42 . 0.820(10)
                      ?
    O5W H51 . 0.820(10)
                      ?
    O5W H52 . 0.820(10)
                      ?
    O6W H61 . 0.820(10)
                      ?
    O6W H62 . 0.820(10)
                      ?
    N1 C1 . 1.337(5) ?
    N1 C4 . 1.338(5) ?
    N2 C2 . 1.311(6) ?
    N2 C3 . 1.341(5) ?
    N3 C3 . 1.335(5) ?
    N3 H3A . 0.8800 ?
    N3 H3B . 0.8800 ?
    N4 C9 . 1.334(4) ?
    N4 C6 . 1.336(4) ?
    N5 C7 . 1.319(5) ?
    N5 C8 . 1.353(5) ?
    N6 C8 . 1.337(5) ?
    N6 H6A . 0.8800 ?
    N6 H6B . 0.8800 ?
    N7 C11 . 1.339(5) ?
    N7 C14 . 1.344(4) ?
    N8 C12 . 1.327(6) ?
    N8 C13 . 1.353(5) ?
    N9 C13 . 1.336(5) ?
    N9 H9A . 0.8800 ?
    N9 H9B . 0.8800 ?
    C1 C2 . 1.372(6) ?
    C1 H1 . 0.9300 ?
    C2 H2 . 0.9300 ?
    C3 C4 . 1.423(5) ?
    C4 C5 . 1.508(5) ?
    C6 C7 . 1.381(5) ?
    C6 H6 . 0.9300 ?
    C7 H7 . 0.9300 ?
    C8 C9 . 1.411(5) ?
    C9 C10 . 1.495(5) ?
    C11 C12 . 1.374(6) ?
    C11 H11A . 0.9300 ?
    C12 H12A . 0.9300 ?
    C13 C14 . 1.411(5) ?
    C14 C15 . 1.510(5) ?
loop_
    _geom_angle_atom_site_label_1
    _geom_angle_atom_site_label_2
    _geom_angle_atom_site_label_3
    _geom_angle_site_symmetry_1
    _geom_angle_site_symmetry_3
    _geom_angle
    _geom_angle_publ_flag
    O1 Er1 O3 . . 89.52(9) ?
    O1 Er1 O5 . . 143.77(9) ?
    O3 Er1 O5 . . 75.48(9) ?
    O1 Er1 O1W . . 76.25(9) ?
    O3 Er1 O1W . . 142.19(9) ?
    O5 Er1 O1W . . 134.01(9) ?
    O1 Er1 O2W . . 102.99(10) ?
    O3 Er1 O2W . . 144.11(8) ?
    O5 Er1 O2W . . 74.76(9) ?
    O1W Er1 O2W . . 73.69(9) ?
    O1 Er1 N1 . . 66.16(9) ?
    O3 Er1 N1 . . 77.71(9) ?
    O5 Er1 N1 . . 78.37(9) ?
    O1W Er1 N1 . . 124.79(10) ?
    O2W Er1 N1 . . 77.04(10) ?
    O1 Er1 N7 . . 150.00(9) ?
    O3 Er1 N7 . . 101.96(10) ?
    O5 Er1 N7 . . 66.21(8) ?
    O1W Er1 N7 . . 77.86(10) ?
    O2W Er1 N7 . . 83.85(10) ?
    N1 Er1 N7 . . 143.12(9) ?
    O1 Er1 N4 . . 81.64(9) ?
    O3 Er1 N4 . . 65.52(9) ?
    O5 Er1 N4 . . 119.29(9) ?
    O1W Er1 N4 . . 77.71(9) ?
    O2W Er1 N4 . . 148.85(9) ?
    N1 Er1 N4 . . 130.93(9) ?
    N7 Er1 N4 . . 78.27(9) ?
    C5 O1 Er1 . . 127.2(2) ?
    C10 O3 Er1 . . 126.5(2) ?
    C15 O5 Er1 . . 124.9(2) ?
    Er1 O1W H11 . . 119(3) ?
    Er1 O1W H12 . . 127(3) ?
    H11 O1W H12 . . 108(4) ?
    Er1 O2W H21 . . 122(3) ?
    Er1 O2W H22 . . 120(3) ?
    H21 O2W H22 . . 107(5) ?
    H31 O3W H32 . . 108(4) ?
    H41 O4W H42 . . 110(4) ?
    H51 O5W H52 . . 109(4) ?
    H61 O6W H62 . . 109(4) ?
    C1 N1 C4 . . 118.1(3) ?
    C1 N1 Er1 . . 125.8(2) ?
    C4 N1 Er1 . . 115.7(2) ?
    C2 N2 C3 . . 116.8(3) ?
    C3 N3 H3A . . 120.0 ?
    C3 N3 H3B . . 120.0 ?
    H3A N3 H3B . . 120.0 ?
    C9 N4 C6 . . 117.8(3) ?
    C9 N4 Er1 . . 116.1(2) ?
    C6 N4 Er1 . . 126.1(2) ?
    C7 N5 C8 . . 116.0(3) ?
    C8 N6 H6A . . 120.0 ?
    C8 N6 H6B . . 120.0 ?
    H6A N6 H6B . . 120.0 ?
    C11 N7 C14 . . 117.8(3) ?
    C11 N7 Er1 . . 127.3(3) ?
    C14 N7 Er1 . . 114.7(2) ?
    C12 N8 C13 . . 116.6(4) ?
    C13 N9 H9A . . 120.0 ?
    C13 N9 H9B . . 120.0 ?
    H9A N9 H9B . . 120.0 ?
    N1 C1 C2 . . 119.8(4) ?
    N1 C1 H1 . . 120.1 ?
    C2 C1 H1 . . 120.1 ?
    N2 C2 C1 . . 124.4(4) ?
    N2 C2 H2 . . 117.8 ?
    C1 C2 H2 . . 117.8 ?
    N3 C3 N2 . . 117.9(4) ?
    N3 C3 C4 . . 121.9(4) ?
    N2 C3 C4 . . 120.2(4) ?
    N1 C4 C3 . . 120.6(3) ?
    N1 C4 C5 . . 115.5(3) ?
    C3 C4 C5 . . 123.9(3) ?
    O2 C5 O1 . . 125.2(3) ?
    O2 C5 C4 . . 119.8(3) ?
    O1 C5 C4 . . 115.0(3) ?
    N4 C6 C7 . . 120.2(3) ?
    N4 C6 H6 . . 119.9 ?
    C7 C6 H6 . . 119.9 ?
    N5 C7 C6 . . 124.1(3) ?
    N5 C7 H7 . . 117.9 ?
    C6 C7 H7 . . 117.9 ?
    N6 C8 N5 . . 116.3(3) ?
    N6 C8 C9 . . 122.9(3) ?
    N5 C8 C9 . . 120.7(3) ?
    N4 C9 C8 . . 121.2(3) ?
    N4 C9 C10 . . 115.0(3) ?
    C8 C9 C10 . . 123.7(3) ?
    O4 C10 O3 . . 124.6(3) ?
    O4 C10 C9 . . 119.4(3) ?
    O3 C10 C9 . . 116.0(3) ?
    N7 C11 C12 . . 120.6(4) ?
    N7 C11 H11A . . 119.7 ?
    C12 C11 H11A . . 119.7 ?
    N8 C12 C11 . . 123.4(4) ?
    N8 C12 H12A . . 118.3 ?
    C11 C12 H12A . . 118.3 ?
    N9 C13 N8 . . 116.3(4) ?
    N9 C13 C14 . . 123.1(4) ?
    N8 C13 C14 . . 120.6(3) ?
    N7 C14 C13 . . 120.8(3) ?
    N7 C14 C15 . . 115.4(3) ?
    C13 C14 C15 . . 123.8(3) ?
    O6 C15 O5 . . 125.5(4) ?
    O6 C15 C14 . . 118.3(4) ?
    O5 C15 C14 . . 116.2(3) ?
loop_
    _geom_torsion_atom_site_label_1
    _geom_torsion_atom_site_label_2
    _geom_torsion_atom_site_label_3
    _geom_torsion_atom_site_label_4
    _geom_torsion_site_symmetry_1
    _geom_torsion_site_symmetry_2
    _geom_torsion_site_symmetry_3
    _geom_torsion_site_symmetry_4
    _geom_torsion
    _geom_torsion_publ_flag
    O3 Er1 O1 C5 . . . . 71.6(3) ?
    O5 Er1 O1 C5 . . . . 7.5(4) ?
    O1W Er1 O1 C5 . . . . -143.7(3) ?
    O2W Er1 O1 C5 . . . . -74.4(3) ?
    N1 Er1 O1 C5 . . . . -5.1(3) ?
    N7 Er1 O1 C5 . . . . -174.8(3) ?
    N4 Er1 O1 C5 . . . . 137.0(3) ?
    O1 Er1 O3 C10 . . . . 89.3(3) ?
    O5 Er1 O3 C10 . . . . -124.0(3) ?
    O1W Er1 O3 C10 . . . . 22.8(4) ?
    O2W Er1 O3 C10 . . . . -158.8(3) ?
    N1 Er1 O3 C10 . . . . 155.0(3) ?
    N7 Er1 O3 C10 . . . . -62.7(3) ?
    N4 Er1 O3 C10 . . . . 8.3(3) ?
    O1 Er1 O5 C15 . . . . -165.9(3) ?
    O3 Er1 O5 C15 . . . . 125.7(3) ?
    O1W Er1 O5 C15 . . . . -26.5(3) ?
    O2W Er1 O5 C15 . . . . -74.6(3) ?
    N1 Er1 O5 C15 . . . . -154.1(3) ?
    N7 Er1 O5 C15 . . . . 15.4(3) ?
    N4 Er1 O5 C15 . . . . 75.2(3) ?
    O1 Er1 N1 C1 . . . . 178.8(3) ?
    O3 Er1 N1 C1 . . . . 83.8(3) ?
    O5 Er1 N1 C1 . . . . 6.4(3) ?
    O1W Er1 N1 C1 . . . . -129.7(3) ?
    O2W Er1 N1 C1 . . . . -70.5(3) ?
    N7 Er1 N1 C1 . . . . -9.8(4) ?
    N4 Er1 N1 C1 . . . . 125.2(3) ?
    O1 Er1 N1 C4 . . . . 6.4(2) ?
    O3 Er1 N1 C4 . . . . -88.6(2) ?
    O5 Er1 N1 C4 . . . . -166.1(2) ?
    O1W Er1 N1 C4 . . . . 57.8(3) ?
    O2W Er1 N1 C4 . . . . 117.1(2) ?
    N7 Er1 N1 C4 . . . . 177.8(2) ?
    N4 Er1 N1 C4 . . . . -47.2(3) ?
    O1 Er1 N4 C9 . . . . -97.5(3) ?
    O3 Er1 N4 C9 . . . . -4.2(2) ?
    O5 Er1 N4 C9 . . . . 51.0(3) ?
    O1W Er1 N4 C9 . . . . -175.1(3) ?
    O2W Er1 N4 C9 . . . . 161.2(2) ?
    N1 Er1 N4 C9 . . . . -49.4(3) ?
    N7 Er1 N4 C9 . . . . 104.9(3) ?
    O1 Er1 N4 C6 . . . . 81.2(3) ?
    O3 Er1 N4 C6 . . . . 174.5(3) ?
    O5 Er1 N4 C6 . . . . -130.4(3) ?
    O1W Er1 N4 C6 . . . . 3.5(3) ?
    O2W Er1 N4 C6 . . . . -20.1(4) ?
    N1 Er1 N4 C6 . . . . 129.2(3) ?
    N7 Er1 N4 C6 . . . . -76.4(3) ?
    O1 Er1 N7 C11 . . . . -4.6(5) ?
    O3 Er1 N7 C11 . . . . 105.9(3) ?
    O5 Er1 N7 C11 . . . . 174.0(4) ?
    O1W Er1 N7 C11 . . . . -35.4(3) ?
    O2W Er1 N7 C11 . . . . -110.0(3) ?
    N1 Er1 N7 C11 . . . . -168.7(3) ?
    N4 Er1 N7 C11 . . . . 44.4(3) ?
    O1 Er1 N7 C14 . . . . 169.9(2) ?
    O3 Er1 N7 C14 . . . . -79.6(3) ?
    O5 Er1 N7 C14 . . . . -11.6(2) ?
    O1W Er1 N7 C14 . . . . 139.1(3) ?
    O2W Er1 N7 C14 . . . . 64.5(3) ?
    N1 Er1 N7 C14 . . . . 5.8(3) ?
    N4 Er1 N7 C14 . . . . -141.2(3) ?
    C4 N1 C1 C2 . . . . 3.0(5) ?
    Er1 N1 C1 C2 . . . . -169.2(3) ?
    C3 N2 C2 C1 . . . . 0.5(6) ?
    N1 C1 C2 N2 . . . . -2.3(6) ?
    C2 N2 C3 N3 . . . . -179.3(4) ?
    C2 N2 C3 C4 . . . . 0.5(5) ?
    C1 N1 C4 C3 . . . . -2.1(5) ?
    Er1 N1 C4 C3 . . . . 171.0(3) ?
    C1 N1 C4 C5 . . . . 179.6(3) ?
    Er1 N1 C4 C5 . . . . -7.4(3) ?
    N3 C3 C4 N1 . . . . -179.9(4) ?
    N2 C3 C4 N1 . . . . 0.3(5) ?
    N3 C3 C4 C5 . . . . -1.7(6) ?
    N2 C3 C4 C5 . . . . 178.5(3) ?
    Er1 O1 C5 O2 . . . . -177.1(3) ?
    Er1 O1 C5 C4 . . . . 3.2(4) ?
    N1 C4 C5 O2 . . . . -176.3(4) ?
    C3 C4 C5 O2 . . . . 5.5(5) ?
    N1 C4 C5 O1 . . . . 3.4(4) ?
    C3 C4 C5 O1 . . . . -174.8(3) ?
    C9 N4 C6 C7 . . . . 0.3(6) ?
    Er1 N4 C6 C7 . . . . -178.3(3) ?
    C8 N5 C7 C6 . . . . -2.0(7) ?
    N4 C6 C7 N5 . . . . 0.7(7) ?
    C7 N5 C8 N6 . . . . -179.1(4) ?
    C7 N5 C8 C9 . . . . 2.3(6) ?
    C6 N4 C9 C8 . . . . 0.1(5) ?
    Er1 N4 C9 C8 . . . . 178.9(3) ?
    C6 N4 C9 C10 . . . . -177.7(3) ?
    Er1 N4 C9 C10 . . . . 1.0(4) ?
    N6 C8 C9 N4 . . . . 180.0(4) ?
    N5 C8 C9 N4 . . . . -1.5(6) ?
    N6 C8 C9 C10 . . . . -2.3(6) ?
    N5 C8 C9 C10 . . . . 176.2(4) ?
    Er1 O3 C10 O4 . . . . 169.5(3) ?
    Er1 O3 C10 C9 . . . . -10.8(4) ?
    N4 C9 C10 O4 . . . . -174.8(3) ?
    C8 C9 C10 O4 . . . . 7.4(5) ?
    N4 C9 C10 O3 . . . . 5.5(5) ?
    C8 C9 C10 O3 . . . . -172.3(3) ?
    C14 N7 C11 C12 . . . . 2.0(6) ?
    Er1 N7 C11 C12 . . . . 176.3(3) ?
    C13 N8 C12 C11 . . . . 1.4(6) ?
    N7 C11 C12 N8 . . . . -4.1(7) ?
    C12 N8 C13 N9 . . . . -176.4(4) ?
    C12 N8 C13 C14 . . . . 3.1(6) ?
    C11 N7 C14 C13 . . . . 2.4(5) ?
    Er1 N7 C14 C13 . . . . -172.6(3) ?
    C11 N7 C14 C15 . . . . -176.4(3) ?
    Er1 N7 C14 C15 . . . . 8.6(4) ?
    N9 C13 C14 N7 . . . . 174.3(4) ?
    N8 C13 C14 N7 . . . . -5.1(5) ?
    N9 C13 C14 C15 . . . . -7.0(6) ?
    N8 C13 C14 C15 . . . . 173.6(3) ?
    Er1 O5 C15 O6 . . . . 165.5(3) ?
    Er1 O5 C15 C14 . . . . -16.6(4) ?
    N7 C14 C15 O6 . . . . -178.3(4) ?
    C13 C14 C15 O6 . . . . 2.9(6) ?
    N7 C14 C15 O5 . . . . 3.6(5) ?
    C13 C14 C15 O5 . . . . -175.2(3) ?
loop_
    _geom_hbond_atom_site_label_D
    _geom_hbond_atom_site_label_H
    _geom_hbond_atom_site_label_A
    _geom_hbond_site_symmetry_A
    _geom_hbond_distance_DH
    _geom_hbond_distance_HA
    _geom_hbond_distance_DA
    _geom_hbond_angle_DHA
    _geom_hbond_publ_flag
    O1W H11 O3W . 0.820(10)
                          1.90(2) 2.671(5) 157(5) yes
    O1W H12 O6W 3_767 0.820(10)
                              1.850(10)
                                      2.677(4) 177(4) yes
    O2W H21 O4 4_676 0.820(10)
                             1.890(10)
                                     2.705(3) 172(4) yes
    O2W H22 O5W 3_767 0.820(10)
                              1.880(10)
                                      2.694(4) 169(4) yes
    O3W H32 O5W . 0.820(10)
                          2.11(6) 2.827(5) 145(9) yes
    O4W H41 O2 . 0.820(10)
                         1.98(2) 2.777(4) 166(5) yes
    O4W H42 O6 2_646 0.820(10)
                             1.99(2) 2.765(4) 160(5) yes
    O5W H51 O5 2_646 0.820(10)
                             2.160(10)
                                     2.970(4) 172(5) yes
    O5W H52 N8 3_667 0.820(10)
                             2.040(10)
                                     2.847(5) 165(4) yes
    O6W H61 O4W . 0.820(10)
                          2.02(2) 2.824(4) 168(4) yes
    O6W H62 N2 2_746 0.820(10)
                             2.11(2) 2.886(4) 159(5) yes
    N3 H3B O2 . 0.88 2.06 2.718(5) 131 yes
    N6 H6A O1 3_666 0.88 2.38 3.184(4) 152 yes
    N6 H6B O4 . 0.88 2.06 2.709(4) 130 yes
    N9 H9A O3 4_576 0.88 2.30 3.142(4) 161 yes
    N9 H9B O6 . 0.88 2.07 2.705(5) 129 yes
