# Supplementary material for: Tris(3-amino­pyrazine-2-carboxyl­ato-κ2 N 1,O)diaqua­erbium(III) tetra­hydrate
Source: Acta Crystallogr Sect E Struct Rep Online. 2011 Aug 27;67(Pt 9):m1300. doi: 10.1107/S1600536811034398 (PMC3200703; doi:10.1107/S1600536811034398)
Supplement: Supplementary file 2 [file e-67-m1300-Isup2.hkl]

# 
# h,k,l, Fc-squared, Fo-squared, sigma(Fo-squared) and status flag 
# 
data_I
_shelx_title '  P21/n' 
_shelx_refln_list_code          4 
_shelx_F_calc_maximum      499.73 
_exptl_crystal_F_000      1364.00 
_reflns_d_resolution_high  0.8410 
 
loop_ 
 _symmetry_equiv_pos_as_xyz 
 'x, y, z' 
 '-x+1/2, y+1/2, -z+1/2' 
 '-x, -y, -z' 
 'x-1/2, -y-1/2, z-1/2' 
 
_cell_length_a     9.1915 
_cell_length_b    19.7152 
_cell_length_c    13.5637 
_cell_angle_alpha  90.000 
_cell_angle_beta  105.276 
_cell_angle_gamma  90.000 
 
_shelx_F_squared_multiplier     1.000 
 
loop_ 
 _refln_index_h 
 _refln_index_k 
 _refln_index_l 
 _refln_F_squared_calc 
 _refln_F_squared_meas 
 _refln_F_squared_sigma 
 _refln_observed_status 
   2   0   0      218.97      143.03     25.33 o 
   4   0   0    24024.15    21961.67   1033.37 o 
   6   0   0    11425.14    10568.80    315.36 o 
   8   0   0     2623.39     2342.46    124.32 o 
  10   0   0     4555.92     5006.83    222.29 o 
   2   1   0    10749.41    10988.65    148.11 o 
   3   1   0    21415.58    21454.69    377.65 o 
   4   1   0     8623.18     8296.94    156.43 o 
   5   1   0        8.05        4.39     25.43 o 
   6   1   0     4198.78     4004.73     95.30 o 
   7   1   0     5024.92     4596.03    127.87 o 
   8   1   0     6711.45     6444.76    177.24 o 
   9   1   0       78.36       54.17     31.83 o 
  10   1   0     2174.39     2195.60    102.80 o 
   1   2   0    29759.00    32854.96    832.27 o 
   2   2   0      134.50      150.46     12.19 o 
   3   2   0     3480.97     3257.06     81.99 o 
   4   2   0     1890.11     1975.81     62.99 o 
   5   2   0    21526.25    20107.20    420.72 o 
   6   2   0     1172.88     1167.51     74.83 o 
   7   2   0      185.72      189.67     27.70 o 
   8   2   0      754.80      748.35     59.04 o 
   9   2   0     4622.42     4751.53    153.39 o 
  10   2   0     1598.14     1584.98     86.19 o 
   1   3   0    19415.25    21565.89    332.05 o 
   2   3   0     1373.88     1391.68     37.62 o 
   3   3   0    36645.39    34864.76    719.33 o 
   4   3   0     6094.09     5952.10    102.21 o 
   5   3   0     7403.07     7067.49    136.74 o 
   6   3   0      159.54      163.30     22.90 o 
   7   3   0    13941.02    13334.89    369.75 o 
   8   3   0        1.82       19.48     22.48 o 
   9   3   0      223.54      245.67     37.47 o 
  10   3   0        5.63      -42.78     40.63 o 
   0   4   0    11242.71    11777.76    185.25 o 
   1   4   0     6784.29     7024.40     71.09 o 
   2   4   0        7.41       30.88      8.90 o 
   3   4   0     5449.05     5558.97     82.12 o 
   4   4   0    18077.80    18030.88    312.83 o 
   5   4   0     2773.26     2456.79     76.68 o 
   6   4   0     2645.28     2488.99     65.23 o 
   7   4   0       18.15       12.26     18.04 o 
   8   4   0     1094.94     1140.61     83.21 o 
   9   4   0     5544.82     5614.10    187.92 o 
  10   4   0     1167.13     1288.45     78.31 o 
   1   5   0     1139.64     1261.03     18.86 o 
   2   5   0    13458.41    13095.61    234.17 o 
   3   5   0      322.35      334.22     18.70 o 
   4   5   0     8322.41     8619.60    161.46 o 
   5   5   0      294.31      318.68     21.59 o 
   6   5   0    11457.46    10869.00    215.54 o 
   7   5   0     2235.19     2174.52     90.78 o 
   8   5   0     4744.88     4466.38    152.32 o 
   9   5   0       23.86        6.67     24.09 o 
  10   5   0      897.01     1000.80     84.69 o 
   0   6   0    57758.41    61913.65   1763.45 o 
   1   6   0       44.89       40.51     11.16 o 
   2   6   0      403.72      480.58     18.48 o 
   3   6   0      390.12      382.48     17.43 o 
   4   6   0    27805.38    27438.29    536.91 o 
   5   6   0     4790.92     4806.82     97.72 o 
   6   6   0     3773.13     3508.91    104.16 o 
   7   6   0        7.04       20.62     25.56 o 
   8   6   0     3344.05     3178.85    110.30 o 
   9   6   0      593.07      582.63     49.43 o 
  10   6   0     2442.95     2484.09    139.54 o 
   1   7   0    11421.24    11578.52    147.38 o 
   2   7   0    23689.18    24977.58    400.35 o 
   3   7   0    10609.61    10935.14    173.53 o 
   4   7   0    10852.04    11445.65    297.74 o 
   5   7   0     1388.63     1386.63     45.21 o 
   6   7   0     6098.43     5797.15    124.92 o 
   7   7   0     5729.11     5514.64    133.59 o 
   8   7   0     2771.39     2895.51     98.29 o 
   9   7   0      913.25      926.32     88.27 o 
  10   7   0      343.32      353.29     65.75 o 
   0   8   0    13826.00    15049.14    594.68 o 
   1   8   0    10215.98     9994.33    129.29 o 
   2   8   0      275.33      319.11     12.20 o 
   3   8   0    13355.73    13796.49    230.81 o 
   4   8   0      674.12      768.53     36.79 o 
   5   8   0    18482.75    18023.29    363.63 o 
   6   8   0      567.99      600.80     35.07 o 
   7   8   0       92.93       80.69     23.98 o 
   8   8   0       94.81      123.27     30.62 o 
   9   8   0     7902.41     8109.30    248.96 o 
   1   9   0    39618.52    42583.84    786.29 o 
   2   9   0      745.05      771.39     20.17 o 
   3   9   0    21947.94    21095.26    394.46 o 
   4   9   0      582.90      621.34     31.04 o 
   5   9   0      846.51      888.60     37.52 o 
   6   9   0     2176.43     2233.42     86.40 o 
   7   9   0     6702.71     6469.00    192.32 o 
   8   9   0      708.69      802.20     62.56 o 
   9   9   0      655.73      721.57     64.29 o 
   0  10   0    29613.83    29916.50    702.45 o 
   1  10   0    11639.23    11779.62    177.81 o 
   2  10   0       15.08       15.99     10.36 o 
   3  10   0      507.82      556.84     26.06 o 
   4  10   0    17169.63    17137.51    320.07 o 
   5  10   0     5765.34     5544.79    130.29 o 
   6  10   0     2362.27     2396.09     73.40 o 
   7  10   0        0.12        1.43     19.52 o 
   8  10   0     2196.26     2224.73     93.06 o 
   9  10   0     3530.67     3673.82    141.11 o 
   1  11   0     1661.96     1760.27     35.50 o 
   2  11   0    27303.92    26943.07    475.68 o 
   3  11   0      572.30      614.77     26.03 o 
   4  11   0     8433.38     8518.95    157.55 o 
   5  11   0       14.34       16.24     19.79 o 
   6  11   0     5292.41     5235.74    142.49 o 
   7  11   0        0.39       14.82     20.78 o 
   8  11   0     5686.20     5554.62    166.06 o 
   9  11   0        7.81      -28.41     28.32 o 
   0  12   0    27350.41    27786.12    581.47 o 
   1  12   0     7399.57     7470.47    139.81 o 
   2  12   0      369.18      422.76     26.58 o 
   3  12   0       13.38        1.36     12.57 o 
   4  12   0    10100.97     9864.93    203.98 o 
   5  12   0     6731.50     6494.04    138.43 o 
   6  12   0     5547.25     5293.12    152.70 o 
   7  12   0       16.86       43.96     23.75 o 
   8  12   0     2014.00     2096.67     98.77 o 
   9  12   0      457.18      567.23     53.08 o 
   1  13   0     8010.48     7913.15    219.61 o 
   2  13   0     3031.39     2989.30     59.72 o 
   3  13   0    20897.28    20452.34    416.24 o 
   4  13   0      293.86      298.54     20.64 o 
   5  13   0     2184.69     2147.36     64.64 o 
   6  13   0      275.07      275.20     33.47 o 
   7  13   0     3659.72     3802.80    127.33 o 
   8  13   0      951.91      973.54     61.63 o 
   0  14   0      248.85      261.58     28.11 o 
   1  14   0     8981.88     8978.49    142.38 o 
   2  14   0        2.49       11.24     12.84 o 
   3  14   0     1170.69     1226.32     43.13 o 
   4  14   0       35.08       48.84     16.63 o 
   5  14   0    18331.13    17729.61    346.15 o 
   6  14   0       23.19       47.36     22.54 o 
   7  14   0        0.96      -14.89     25.34 o 
   8  14   0        0.37      -30.24     31.78 o 
   1  15   0      697.34      780.46     28.85 o 
   2  15   0     2531.24     2582.83     84.86 o 
   3  15   0     9496.77     9126.33    164.66 o 
   4  15   0     2190.43     2077.81     95.79 o 
   5  15   0     2168.65     2204.48     61.76 o 
   6  15   0     2141.14     2117.32     61.29 o 
   7  15   0     3149.79     3117.33    123.02 o 
   8  15   0     1134.26     1032.31    134.02 o 
   0  16   0    25688.89    26033.04    603.14 o 
   1  16   0      782.23      805.40     33.18 o 
   2  16   0     1622.48     1689.42     56.62 o 
   3  16   0     1288.08     1300.64     44.00 o 
   4  16   0    13344.04    12786.00    309.67 o 
   5  16   0     3078.31     2825.68     80.73 o 
   6  16   0     1586.42     1640.68     56.12 o 
   7  16   0        0.20      -27.56     20.69 o 
   1  17   0       19.34       37.79     13.69 o 
   2  17   0     8901.51     8928.20    221.26 o 
   3  17   0     1711.12     1649.17     73.64 o 
   4  17   0     1794.13     1741.70     56.52 o 
   5  17   0       39.80       12.64     19.01 o 
   6  17   0     3985.12     3908.50    117.23 o 
   7  17   0       68.96       95.02     24.23 o 
   0  18   0    10106.25    10424.57    331.51 o 
   1  18   0     5968.72     6023.07    132.94 o 
   2  18   0       45.10       36.40     20.31 o 
   3  18   0      652.47      694.78     41.45 o 
   4  18   0     5137.62     4839.95    117.27 o 
   5  18   0     1986.76     2021.22     78.26 o 
   6  18   0     1128.01     1106.15     51.97 o 
   1  19   0     5516.74     5609.73    148.28 o 
   2  19   0      204.25      220.20     26.34 o 
   3  19   0     7471.95     7488.60    219.34 o 
   4  19   0      167.96      159.34     27.96 o 
   5  19   0      716.76      850.13     47.43 o 
   6  19   0      133.71      159.21     30.63 o 
   0  20   0      917.94      975.28     87.70 o 
   1  20   0     5402.55     5322.51    142.60 o 
   2  20   0        2.20        8.23     18.55 o 
   3  20   0      939.42     1035.84     48.04 o 
   4  20   0      715.16      726.69     55.14 o 
   5  20   0     3171.96     3353.32    118.16 o 
   1  21   0     1503.51     1503.01     76.26 o 
   2  21   0     2861.92     2922.16    105.70 o 
   3  21   0     3168.26     3168.60    108.88 o 
   4  21   0      412.52      432.78     43.13 o 
   0  22   0    10854.48    11079.73    548.82 o 
   1  22   0      143.05      177.52     26.12 o 
   2  22   0      778.63      882.93     47.10 o 
   3  22   0       66.53      101.85     27.44 o 
   1  23   0      470.70      493.04     42.85 o 
   2  23   0     3764.26     3800.83    134.48 o 
  -9   0   1     7779.97     7426.91    318.85 o 
  -7   0   1       10.02       27.22     39.14 o 
  -5   0   1    23007.34    22112.42    638.11 o 
  -3   0   1     1655.90     1743.50     50.93 o 
   1   0   1    32002.79    35423.41    705.10 o 
   3   0   1       57.76       82.40     34.68 o 
   5   0   1    41894.37    39896.35   1388.19 o 
   7   0   1      850.89      938.96     68.11 o 
   9   0   1     3437.26     3593.04    152.79 o 
 -10   1   1      501.49      555.26     65.91 o 
  -9   1   1      170.77      129.96     36.77 o 
  -8   1   1      749.79      690.48     56.17 o 
  -7   1   1    12702.07    11796.26    284.35 o 
  -6   1   1     4830.96     4703.40    127.55 o 
  -5   1   1     7120.00     7181.08    135.52 o 
  -4   1   1      675.71      706.51     25.38 o 
  -3   1   1     7488.92     7100.14    108.22 o 
  -2   1   1    13381.16    14274.34    311.29 o 
   1   1   1    21991.21    23400.20    449.15 o 
   2   1   1     2612.31     2654.36     59.98 o 
   3   1   1    10945.65    10721.79    168.13 o 
   4   1   1     1352.57     1261.11     33.47 o 
   5   1   1     1343.35     1312.68     45.37 o 
   6   1   1     2188.13     2054.14     62.24 o 
   7   1   1     8989.26     8153.64    185.40 o 
   8   1   1     1579.51     1461.87     62.88 o 
   9   1   1      206.58      172.04     30.45 o 
  10   1   1      244.76      193.19     38.87 o 
 -10   2   1     4419.95     4755.63    211.63 o 
  -9   2   1     1682.43     1730.89     92.38 o 
  -8   2   1     2991.33     2748.42     96.72 o 
  -7   2   1       37.43       66.57     24.06 o 
  -6   2   1     7120.07     6888.54    184.81 o 
  -5   2   1      743.52      788.25     37.26 o 
  -4   2   1    27385.53    26284.93    521.30 o 
  -3   2   1     7124.11     6675.39    157.95 o 
  -2   2   1      159.01      223.46     18.71 o 
  -1   2   1      309.94      399.11     12.23 o 
   1   2   1    27642.71    29205.61    527.28 o 
   2   2   1    12385.33    12821.89    196.47 o 
   3   2   1     4673.03     4746.46     86.58 o 
   4   2   1    13064.46    12454.77    240.56 o 
   5   2   1     8486.78     8230.00    143.75 o 
   6   2   1     7759.74     7282.53    220.08 o 
   7   2   1      470.76      492.46     34.11 o 
   8   2   1     2025.15     2051.87     81.76 o 
   9   2   1      708.03      655.25     57.74 o 
  10   2   1     2433.20     2603.48    107.43 o 
 -10   3   1     1084.98     1179.88     75.22 o 
  -9   3   1       25.77       31.27     28.14 o 
  -8   3   1     5629.07     5433.54    168.43 o 
  -7   3   1      421.26      453.41     42.11 o 
  -6   3   1    18523.22    17269.96    389.86 o 
  -5   3   1       29.84       58.95     15.74 o 
  -4   3   1    15465.54    15243.76    283.62 o 
  -3   3   1     3543.58     3472.40     68.36 o 
  -2   3   1    92770.56   104001.66   3314.52 o 
  -1   3   1     5144.72     5307.08     85.61 o 
   0   3   1     4630.17     4500.72     57.49 o 
   1   3   1      346.96      426.68     11.99 o 
   2   3   1    39952.94    38729.22    731.55 o 
   3   3   1     1635.02     1595.25     32.38 o 
   4   3   1     3356.07     3308.99     60.25 o 
   5   3   1       30.25       26.01     19.28 o 
   6   3   1     8466.49     8300.43    173.22 o 
   7   3   1       35.10       66.75     20.91 o 
   8   3   1     7985.95     8056.39    207.90 o 
   9   3   1       31.80       37.40     26.11 o 
  10   3   1     1162.20     1232.51    137.28 o 
 -10   4   1     2574.48     2864.09    183.07 o 
  -9   4   1     2869.37     2851.32    107.75 o 
  -8   4   1     3820.48     3813.01    124.16 o 
  -7   4   1        1.62      -11.33     26.20 o 
  -6   4   1      682.44      728.93     37.40 o 
  -5   4   1    11958.60    11665.98    247.37 o 
  -4   4   1    25065.94    24065.05    489.10 o 
  -3   4   1    14652.25    13774.36    227.08 o 
  -2   4   1    10371.91    10402.26    170.11 o 
  -1   4   1    13993.42    14143.80    174.55 o 
   0   4   1    29682.75    32397.84    454.53 o 
   1   4   1    13523.33    14377.64    202.31 o 
   2   4   1     2994.70     2985.46     48.81 o 
   3   4   1      725.86      719.11     34.13 o 
   4   4   1    29712.95    29368.67    562.24 o 
   5   4   1     9915.04     9596.90    176.63 o 
   6   4   1     3325.55     3197.01     94.39 o 
   7   4   1        4.80      -13.80     20.22 o 
   8   4   1     1378.96     1357.60     61.82 o 
   9   4   1     2015.20     1982.58     91.31 o 
  10   4   1     2028.80     2075.67    110.41 o 
 -10   5   1       16.70       18.96     35.21 o 
  -9   5   1       53.91       33.62     31.39 o 
  -8   5   1      457.89      458.07     42.91 o 
  -7   5   1    12704.83    12603.27    333.83 o 
  -6   5   1     1953.99     1895.08     60.44 o 
  -5   5   1     5711.55     5359.64    121.72 o 
  -4   5   1     2168.40     2265.77     49.20 o 
  -3   5   1    28635.62    30378.64    611.18 o 
  -2   5   1     2418.44     2320.72     48.38 o 
  -1   5   1     8576.94     9210.53    107.54 o 
   0   5   1     1072.66     1084.99     20.79 o 
   1   5   1    18163.01    19027.47    245.06 o 
   2   5   1    22366.51    23219.58    490.66 o 
   3   5   1    42660.71    43021.36    902.70 o 
   4   5   1      987.52     1055.09     30.76 o 
   5   5   1       84.86      106.04     16.95 o 
   6   5   1     3398.88     3341.44     80.09 o 
   7   5   1    14096.08    13314.18    290.85 o 
   8   5   1      826.23      817.22     58.82 o 
   9   5   1      876.08      877.38     65.57 o 
  10   5   1        2.43      -28.67     28.84 o 
 -10   6   1      130.09      227.52     51.46 o 
  -9   6   1     6651.60     6868.61    221.65 o 
  -8   6   1       14.10        0.98     20.00 o 
  -7   6   1       49.98       45.99     20.93 o 
  -6   6   1      346.12      331.14     26.93 o 
  -5   6   1     7463.41     6712.00    129.66 o 
  -4   6   1     4955.68     5125.79     96.65 o 
  -3   6   1     6769.38     6432.54    151.87 o 
  -2   6   1      687.46      756.27     21.31 o 
  -1   6   1    49362.08    52708.83    935.33 o 
   0   6   1    17900.84    18450.78    405.90 o 
   1   6   1     8863.50     9449.20    115.44 o 
   2   6   1     1085.14     1204.98     21.90 o 
   3   6   1    10104.13    10448.67    163.23 o 
   4   6   1     1076.33     1012.53     39.44 o 
   5   6   1    32002.92    30948.12    659.67 o 
   6   6   1      272.62      265.51     29.48 o 
   7   6   1      128.60      137.54     36.87 o 
   8   6   1       86.99       80.41     27.30 o 
   9   6   1     6466.79     6525.13    191.71 o 
 -10   7   1      501.00      648.46     59.90 o 
  -9   7   1        5.20       49.67     28.16 o 
  -8   7   1     2167.81     2173.80     85.45 o 
  -7   7   1     4004.06     3851.62    108.65 o 
  -6   7   1     8029.64     7900.91    171.15 o 
  -5   7   1     2683.90     2760.70     68.06 o 
  -4   7   1     3154.03     3096.44     60.33 o 
  -3   7   1    20033.07    19904.16    341.80 o 
  -2   7   1    14096.11    14404.45    243.64 o 
  -1   7   1    25278.78    26787.50    410.43 o 
   0   7   1       41.87       35.64      7.55 o 
   1   7   1    15022.63    16015.79    217.78 o 
   2   7   1    57014.96    59836.08   1308.53 o 
   3   7   1     6465.06     6267.31    104.06 o 
   4   7   1     4096.68     3996.34     77.65 o 
   5   7   1       59.51       40.01     16.67 o 
   6   7   1     5956.10     5620.13    128.04 o 
   7   7   1     6858.74     6775.16    178.77 o 
   8   7   1     3093.65     2938.11     97.97 o 
   9   7   1      640.27      633.28     53.07 o 
 -10   8   1     2007.52     2235.03    171.07 o 
  -9   8   1      431.02      499.32     48.62 o 
  -8   8   1     3372.43     3496.58    112.29 o 
  -7   8   1       37.96       26.49     24.04 o 
  -6   8   1     3277.55     3229.51     93.06 o 
  -5   8   1      159.30      177.13     21.58 o 
  -4   8   1    20755.04    20996.46    388.54 o 
  -3   8   1        3.81        4.46      9.96 o 
  -2   8   1     1012.68     1223.33     30.12 o 
  -1   8   1     1355.75     1385.54     25.71 o 
   0   8   1     6355.07     5760.22    102.38 o 
   1   8   1       28.32       36.35     11.28 o 
   2   8   1     4889.88     5124.62     90.90 o 
   3   8   1      372.25      404.16     18.63 o 
   4   8   1    10089.27     9384.37    175.29 o 
   5   8   1      471.41      483.46     26.90 o 
   6   8   1     8609.73     7975.58    187.70 o 
   7   8   1       36.50       50.98     23.54 o 
   8   8   1     1079.60     1058.97     64.75 o 
   9   8   1      107.63       78.89     41.20 o 
  -9   9   1       48.78       53.42     36.76 o 
  -8   9   1     6895.14     6782.86    197.00 o 
  -7   9   1     2296.98     2235.60     80.83 o 
  -6   9   1    11805.25    11081.61    230.98 o 
  -5   9   1      161.51      167.93     24.18 o 
  -4   9   1     4564.33     4526.55     90.20 o 
  -3   9   1     4371.57     4292.96     71.58 o 
  -2   9   1    38963.66    40965.61    793.50 o 
  -1   9   1     7435.26     7968.59    107.36 o 
   0   9   1      139.45      109.72     10.29 o 
   1   9   1     9918.86    10572.52    133.93 o 
   2   9   1    50601.93    52499.58   1089.45 o 
   3   9   1     3758.95     3795.30     76.10 o 
   4   9   1     6371.90     6433.26    142.30 o 
   5   9   1       88.75       74.45     20.39 o 
   6   9   1     3553.07     3463.79     94.25 o 
   7   9   1      901.64      902.27     48.02 o 
   8   9   1     2834.98     2937.14    110.63 o 
   9   9   1      168.55      175.50     37.15 o 
  -9  10   1     4101.23     4264.12    172.84 o 
  -8  10   1      835.90      916.08     61.73 o 
  -7  10   1      243.47      310.59     32.52 o 
  -6  10   1      924.36      991.60     60.65 o 
  -5  10   1    11408.92    11172.14    229.50 o 
  -4  10   1    11745.31    11691.65    242.31 o 
  -3  10   1     4118.61     3975.90     74.32 o 
  -2  10   1     2270.12     2567.09     44.70 o 
  -1  10   1    17891.42    17646.59    326.06 o 
   0  10   1    14751.89    15161.70    195.03 o 
   1  10   1     5360.78     5100.30     81.71 o 
   2  10   1      630.15      623.86     21.37 o 
   3  10   1     1362.98     1339.47     26.82 o 
   4  10   1      554.74      613.28     27.44 o 
   5  10   1    10482.02    10437.22    210.81 o 
   6  10   1     1755.29     1849.62     60.37 o 
   7  10   1        3.66       73.57     27.54 o 
   8  10   1      794.98      815.01     54.65 o 
   9  10   1     4365.67     4455.49    161.36 o 
  -9  11   1       35.85       45.66     30.89 o 
  -8  11   1      455.54      469.18     47.41 o 
  -7  11   1     9193.88     9287.51    238.76 o 
  -6  11   1       33.54       49.68     20.39 o 
  -5  11   1     1176.97     1174.06     49.00 o 
  -4  11   1       20.50        7.82     16.38 o 
  -3  11   1    14280.91    13892.51    220.70 o 
  -2  11   1     1245.04     1281.46     32.16 o 
  -1  11   1    34703.46    36142.50    861.12 o 
   0  11   1      687.28      851.88     25.02 o 
   1  11   1    13164.01    13605.15    223.65 o 
   2  11   1      581.56      688.99     18.47 o 
   3  11   1    20347.54    19866.82    387.78 o 
   4  11   1      285.36      312.17     23.88 o 
   5  11   1       54.60       55.27     20.47 o 
   6  11   1       29.30       27.29     20.30 o 
   7  11   1     5951.56     5876.24    186.49 o 
   8  11   1       86.76       94.54     33.49 o 
   9  11   1      325.60      316.56     44.80 o 
  -9  12   1     3062.55     3235.11    130.59 o 
  -8  12   1     1327.80     1452.81     77.09 o 
  -7  12   1       30.16       23.37     25.04 o 
  -6  12   1      786.61      846.36     51.18 o 
  -5  12   1    15547.81    14969.12    310.20 o 
  -4  12   1     3051.42     2927.06     70.59 o 
  -3  12   1     7356.07     7048.26    109.54 o 
  -2  12   1      177.39      167.41     16.10 o 
  -1  12   1    13068.64    13042.92    338.99 o 
   0  12   1     7541.96     7950.49    111.33 o 
   1  12   1    14128.88    14302.78    268.99 o 
   2  12   1     2520.52     2457.82     40.76 o 
   3  12   1      378.69      363.74     19.05 o 
   4  12   1     3726.66     3560.42     67.35 o 
   5  12   1    10539.54    10190.14    229.79 o 
   6  12   1     1055.50     1100.72     51.18 o 
   7  12   1       63.40       63.30     30.09 o 
   8  12   1      548.56      567.23     49.33 o 
  -8  13   1     2020.77     2251.70    125.79 o 
  -7  13   1     1485.06     1473.62     76.70 o 
  -6  13   1     6226.36     6044.53    154.72 o 
  -5  13   1     1767.98     1586.93     69.05 o 
  -4  13   1     3116.58     3089.93     69.12 o 
  -3  13   1     5181.05     5141.08     93.24 o 
  -2  13   1    24891.11    24386.72    475.43 o 
  -1  13   1     2120.11     2167.08     60.41 o 
   0  13   1      565.02      570.78     18.10 o 
   1  13   1     3202.99     3166.20     61.63 o 
   2  13   1    12371.16    12128.64    188.60 o 
   3  13   1     3548.68     3435.89     68.43 o 
   4  13   1     1983.71     1933.31     76.76 o 
   5  13   1      427.35      383.25     22.02 o 
   6  13   1     3991.64     3956.20    112.60 o 
   7  13   1      986.03     1002.80     54.59 o 
   8  13   1     2473.40     2547.26    103.03 o 
  -8  14   1     2485.06     2519.08    107.93 o 
  -7  14   1      125.75      117.67     33.56 o 
  -6  14   1     3325.29     3431.92    115.98 o 
  -5  14   1      320.98      336.56     29.55 o 
  -4  14   1    23227.26    22015.20    436.36 o 
  -3  14   1      118.34      152.67     21.23 o 
  -2  14   1      781.88      800.26     36.67 o 
  -1  14   1       18.14      -10.37     14.67 o 
   0  14   1    21586.90    21805.66    330.98 o 
   1  14   1       78.81       80.75     14.52 o 
   2  14   1     7030.57     6634.93    130.22 o 
   3  14   1      740.09      709.79     27.62 o 
   4  14   1     7048.32     6821.54    138.87 o 
   5  14   1        4.17       32.53     14.03 o 
   6  14   1     7433.91     7267.02    190.98 o 
   7  14   1        1.05       29.10     24.30 o 
   8  14   1     1505.69     1669.93     96.29 o 
  -8  15   1      830.93      855.77     66.34 o 
  -7  15   1     2140.96     2288.94     97.60 o 
  -6  15   1     1595.78     1718.51     68.13 o 
  -5  15   1     1005.85     1070.00     61.49 o 
  -4  15   1      204.51      233.49     26.91 o 
  -3  15   1     6579.95     6480.57    137.76 o 
  -2  15   1     7421.80     7726.24    171.31 o 
  -1  15   1    12443.74    12639.47    216.49 o 
   0  15   1       38.63       62.39     13.41 o 
   1  15   1      426.20      478.48     33.15 o 
   2  15   1    14845.18    13915.53    269.98 o 
   3  15   1     4718.87     4318.15     77.06 o 
   4  15   1      142.54      155.83     22.03 o 
   5  15   1      228.70      194.51     20.83 o 
   6  15   1     3377.43     3242.84     88.95 o 
   7  15   1     1095.73     1284.17    107.28 o 
  -7  16   1        8.48       44.44     22.21 o 
  -6  16   1      340.51      355.98     35.27 o 
  -5  16   1     6998.22     6972.92    200.77 o 
  -4  16   1     3000.37     2930.25     84.05 o 
  -3  16   1      765.64      855.77     37.90 o 
  -2  16   1     2058.87     2129.43     92.42 o 
  -1  16   1     6838.62     7002.01    117.72 o 
   0  16   1     2490.78     2506.27     47.28 o 
   1  16   1    10838.78    11111.01    188.11 o 
   2  16   1        4.80        0.30     15.35 o 
   3  16   1      971.19      993.96     64.58 o 
   4  16   1      526.27      489.57     32.97 o 
   5  16   1    11021.04    10604.41    263.83 o 
   6  16   1     1581.08     1550.22     86.46 o 
   7  16   1        8.50       13.74     18.50 o 
  -7  17   1     4566.36     4761.62    140.34 o 
  -6  17   1      371.80      430.04     36.98 o 
  -5  17   1     1120.19     1051.00     51.65 o 
  -4  17   1       69.38       51.60     22.01 o 
  -3  17   1     9744.37     9579.72    233.07 o 
  -2  17   1      407.58      432.89     29.04 o 
  -1  17   1     5478.95     5348.86    116.07 o 
   0  17   1      173.70      194.93     17.39 o 
   1  17   1     9655.93     9586.14    280.62 o 
   2  17   1     3527.67     3443.58     80.84 o 
   3  17   1     6507.85     6190.23    248.70 o 
   4  17   1       32.07        7.68     17.67 o 
   5  17   1      484.68      533.85     34.31 o 
   6  17   1       62.69      108.92     21.53 o 
   7  17   1     4936.02     4896.45    334.02 o 
  -6  18   1      732.30      627.26     46.40 o 
  -5  18   1     2045.83     2163.72     76.68 o 
  -4  18   1     1949.27     2027.82     68.57 o 
  -3  18   1     1929.98     2028.47     81.45 o 
  -2  18   1      731.15      783.35     41.16 o 
  -1  18   1     2145.27     2074.67     54.88 o 
   0  18   1     3735.62     3891.20     89.82 o 
   1  18   1     3256.55     3297.50     95.80 o 
   2  18   1       46.70       60.38     19.08 o 
   3  18   1      167.75      175.88     23.93 o 
   4  18   1     4999.80     4628.41    175.99 o 
   5  18   1     5347.26     5206.54    241.00 o 
   6  18   1     2037.92     2071.62    106.37 o 
  -6  19   1     3547.95     3497.86    111.09 o 
  -5  19   1      213.57      160.62     28.47 o 
  -4  19   1     1171.43     1280.14     74.25 o 
  -3  19   1      689.86      666.51     39.87 o 
  -2  19   1     8557.32     8486.87    183.25 o 
  -1  19   1     1556.97     1623.09     58.81 o 
   0  19   1      127.49      166.33     21.62 o 
   1  19   1     1094.46     1069.85     36.06 o 
   2  19   1    10990.46    10598.65    210.40 o 
   3  19   1      118.43      133.61     22.44 o 
   4  19   1      829.07      840.62     73.09 o 
   5  19   1      133.90      172.97     24.14 o 
  -5  20   1     1325.09     1310.63     69.61 o 
  -4  20   1     5865.30     5745.82    193.54 o 
  -3  20   1       29.77       63.69     24.13 o 
  -2  20   1      136.26      151.70     25.21 o 
  -1  20   1      685.28      713.75     40.56 o 
   0  20   1    10047.75    10329.00    200.21 o 
   1  20   1     1078.54     1079.83     41.49 o 
   2  20   1      987.25     1062.66     40.10 o 
   3  20   1       68.90       85.90     24.05 o 
   4  20   1     3962.64     3836.80    281.76 o 
   5  20   1     1504.03     1395.69    122.24 o 
  -4  21   1      388.44      452.82     54.23 o 
  -3  21   1     2632.35     2699.97     90.43 o 
  -2  21   1     4390.17     4437.02    133.04 o 
  -1  21   1     2558.30     2621.56     76.07 o 
   0  21   1      301.45      270.50     27.63 o 
   1  21   1      966.50      935.35     78.57 o 
   2  21   1     4146.31     4062.82    112.16 o 
   3  21   1     3285.84     3244.43     95.67 o 
   4  21   1      404.45      462.42     38.62 o 
  -3  22   1     1687.51     1800.70     80.28 o 
  -2  22   1        2.53       37.52     23.90 o 
  -1  22   1     3672.55     3831.02    110.65 o 
   0  22   1       12.90       26.72     17.75 o 
   1  22   1     6120.07     6069.29    183.29 o 
   2  22   1        1.77       -1.82     18.00 o 
   3  22   1      600.98      557.10     49.81 o 
  -2  23   1      780.48      825.49     68.66 o 
  -1  23   1     3536.61     3649.60    108.50 o 
   0  23   1       33.32       43.95     26.13 o 
   1  23   1     1054.30     1037.34     55.85 o 
 -10   0   2     6684.26     6641.17    330.60 o 
  -8   0   2     2352.00     2070.25    179.46 o 
  -6   0   2     8403.91     8504.80    270.29 o 
  -4   0   2    74778.10    74168.48   3038.38 o 
  -2   0   2     9176.80     9018.95    332.79 o 
   0   0   2    75019.38    95288.03   5323.82 o 
   2   0   2     8299.53     9174.32    215.52 o 
   4   0   2    18425.01    17566.25    698.71 o 
   6   0   2     6305.87     6038.61    175.68 o 
   8   0   2     2861.62     2803.21    119.97 o 
  10   0   2     2133.08     2196.90    170.02 o 
 -10   1   2     2461.18     2451.64    119.36 o 
  -9   1   2       36.13       47.07     33.05 o 
  -8   1   2     2475.79     2351.51     86.41 o 
  -7   1   2     6138.38     5858.52    168.81 o 
  -6   1   2     6275.78     5823.68    137.10 o 
  -5   1   2      232.53      227.31     26.22 o 
  -4   1   2      117.51      213.26     26.58 o 
  -3   1   2      655.14      697.15     22.98 o 
  -2   1   2    84138.97    91720.44   2726.44 o 
  -1   1   2     3143.60     3292.33     42.25 o 
   0   1   2      836.38      891.92     12.68 o 
   1   1   2       48.88       51.60      5.09 o 
   2   1   2     3070.39     3540.68     83.07 o 
   3   1   2     6673.08     6576.13     82.60 o 
   4   1   2     6473.05     6159.41     97.71 o 
   5   1   2        0.80       12.98     12.24 o 
   6   1   2    12136.79    11415.64    217.36 o 
   7   1   2     4525.35     4154.52    100.13 o 
   8   1   2     6045.56     5912.95    155.23 o 
   9   1   2        9.35       43.92     27.90 o 
  10   1   2      654.72      709.78     62.60 o 
 -10   2   2     1841.39     2075.65    118.66 o 
  -9   2   2     5479.29     5394.22    174.82 o 
  -8   2   2      213.14      178.78     38.40 o 
  -7   2   2     1775.58     1751.63     68.97 o 
  -6   2   2      812.01      909.99     47.85 o 
  -5   2   2    22789.19    22124.11    471.16 o 
  -4   2   2    13639.93    13845.50    254.44 o 
  -3   2   2    38633.30    40434.07    918.09 o 
  -2   2   2     5768.77     6171.35    136.25 o 
  -1   2   2    27808.62    30993.12    523.06 o 
   0   2   2    12795.17    14896.43    210.69 o 
   1   2   2    71012.73    82960.48   1706.05 o 
   2   2   2       17.89       16.61      6.27 o 
   3   2   2     2626.43     2631.89     59.15 o 
   4   2   2     3771.69     3732.96     63.96 o 
   5   2   2    23209.98    22910.40    486.96 o 
   6   2   2     3527.84     3183.33     81.52 o 
   7   2   2      394.84      449.30     40.55 o 
   8   2   2       13.66       27.08     31.28 o 
   9   2   2     3110.06     3104.30    105.07 o 
  10   2   2      273.01      214.42     41.61 o 
 -10   3   2        0.99       64.45     47.88 o 
  -9   3   2        0.79       24.13     39.23 o 
  -8   3   2       78.07       99.80     30.58 o 
  -7   3   2    10882.40    10189.11    269.56 o 
  -6   3   2     1430.63     1560.96     94.91 o 
  -5   3   2     3385.52     3336.92     72.44 o 
  -4   3   2      174.29      181.23     16.44 o 
  -3   3   2    71409.27    74389.95   2127.73 o 
  -2   3   2     3737.11     3729.97     57.66 o 
  -1   3   2    17937.61    17808.49    248.52 o 
   0   3   2      304.86      456.06     26.72 o 
   1   3   2    12419.10    12985.45    323.02 o 
   2   3   2        5.04       50.74     16.27 o 
   3   3   2    34869.79    35017.63    689.78 o 
   4   3   2      339.88      307.61     21.91 o 
   5   3   2        3.83       30.98     14.89 o 
   6   3   2      206.11      189.03     23.28 o 
   7   3   2    14368.82    13355.71    299.78 o 
   8   3   2       28.00       25.55     20.05 o 
   9   3   2      389.43      440.85     44.43 o 
  10   3   2       16.51       46.69     29.70 o 
 -10   4   2      868.21     1038.55     83.97 o 
  -9   4   2     4320.73     4484.58    167.38 o 
  -8   4   2     1556.30     1571.57     77.99 o 
  -7   4   2      449.56      475.75     39.30 o 
  -6   4   2     1852.93     1991.79     81.33 o 
  -5   4   2    13568.10    12682.46    255.68 o 
  -4   4   2    12870.76    12645.02    226.41 o 
  -3   4   2    11642.71    12080.77    195.48 o 
  -2   4   2     5717.81     5862.28     98.80 o 
  -1   4   2    19484.57    20748.27    306.48 o 
   0   4   2    10964.62    11811.00    164.59 o 
   1   4   2    12757.56    12499.26    153.67 o 
   2   4   2    16310.44    17058.80    252.82 o 
   3   4   2     2299.38     2209.57     41.10 o 
   4   4   2    10558.35    10671.17    179.83 o 
   5   4   2    21681.46    22074.57    430.80 o 
   6   4   2     2345.77     2155.40     94.18 o 
   7   4   2     1069.97     1043.12     50.40 o 
   8   4   2      959.64     1041.04     72.73 o 
   9   4   2     2956.50     2786.67     97.18 o 
 -10   5   2     1298.03     1381.29    109.78 o 
  -9   5   2       13.06       10.47     26.06 o 
  -8   5   2     4855.69     5013.88    149.50 o 
  -7   5   2      977.09     1025.37     50.38 o 
  -6   5   2    20338.38    19776.45    480.52 o 
  -5   5   2     1469.89     1592.80     66.75 o 
  -4   5   2      629.92      781.32     40.14 o 
  -3   5   2     8287.23     9006.84    178.86 o 
  -2   5   2    45181.36    46747.13   1046.38 o 
  -1   5   2    13499.20    13939.57    188.71 o 
   0   5   2      884.60     1068.64     11.27 o 
   1   5   2       19.48       36.25      9.87 o 
   2   5   2    49556.71    52079.64   1037.91 o 
   3   5   2     2661.43     2433.40     47.90 o 
   4   5   2    24014.96    24137.28    450.81 o 
   5   5   2      942.69      925.62     33.68 o 
   6   5   2     5702.53     5290.36    128.64 o 
   7   5   2     1715.26     1556.12     67.40 o 
   8   5   2     5873.59     5716.09    165.21 o 
   9   5   2       50.87       86.51     29.72 o 
 -10   6   2     2052.24     2331.28    117.69 o 
  -9   6   2     1016.73     1011.24     61.44 o 
  -8   6   2     7829.14     7618.97    243.54 o 
  -7   6   2        5.25       18.80     22.15 o 
  -6   6   2      992.02      950.64     43.38 o 
  -5   6   2     4248.29     4178.25    132.19 o 
  -4   6   2    39938.88    38843.60    909.14 o 
  -3   6   2     2331.49     2360.41     57.82 o 
  -2   6   2     2041.16     2276.88     52.48 o 
  -1   6   2     3250.14     3351.15     43.29 o 
   0   6   2    23718.99    25004.81    335.03 o 
   1   6   2     8455.26     8825.62     93.63 o 
   2   6   2     5106.00     4894.68     65.98 o 
   3   6   2     1191.28     1241.93     25.67 o 
   4   6   2    17675.73    16616.08    291.03 o 
   5   6   2      226.76      242.73     22.70 o 
   6   6   2     2886.35     2740.28     79.74 o 
   7   6   2      410.08      400.77     35.49 o 
   8   6   2     1170.01     1217.46     66.18 o 
   9   6   2      278.24      313.25     37.52 o 
 -10   7   2      398.24      434.87     55.85 o 
  -9   7   2        5.43       15.69     26.60 o 
  -8   7   2     3838.33     3786.22    124.64 o 
  -7   7   2     6157.03     6261.23    184.39 o 
  -6   7   2     8845.57     8665.83    191.54 o 
  -5   7   2     1458.19     1539.85     51.93 o 
  -4   7   2     2784.42     2872.63     99.04 o 
  -3   7   2     4987.30     4594.02     75.03 o 
  -2   7   2    25313.65    25866.15    478.94 o 
  -1   7   2    10572.38    11288.24    170.39 o 
   0   7   2      508.53      562.76     18.99 o 
   1   7   2    21084.42    22293.31    300.36 o 
   2   7   2     5521.33     5452.13     67.64 o 
   3   7   2    14850.69    15159.24    249.74 o 
   4   7   2    12296.02    12428.81    221.96 o 
   5   7   2      599.65      656.82     29.72 o 
   6   7   2     5568.09     5430.35    122.19 o 
   7   7   2     4807.02     4594.48    128.28 o 
   8   7   2     1859.02     1966.05     78.40 o 
   9   7   2      633.69      620.53     58.01 o 
 -10   8   2      106.09      167.51     41.21 o 
  -9   8   2     6138.18     6198.22    195.08 o 
  -8   8   2       56.07       24.57     25.60 o 
  -7   8   2      627.80      620.27     42.91 o 
  -6   8   2       39.13       15.20     21.81 o 
  -5   8   2    15252.57    15180.16    300.58 o 
  -4   8   2     2109.60     2143.12     51.01 o 
  -3   8   2    11962.39    11469.29    333.86 o 
  -2   8   2       95.81      135.00     14.62 o 
  -1   8   2    30823.47    32107.69    675.22 o 
   0   8   2      240.04      335.27     11.76 o 
   1   8   2    35854.16    37097.88    644.22 o 
   2   8   2      534.46      603.27     31.13 o 
   3   8   2     3277.67     3197.48     53.55 o 
   4   8   2      223.92      286.64     23.65 o 
   5   8   2    17661.44    16962.38    358.58 o 
   6   8   2        3.73       11.30     17.66 o 
   7   8   2      175.40      123.51     25.30 o 
   8   8   2      430.83      433.86     42.79 o 
   9   8   2     4532.31     4465.29    180.28 o 
 -10   9   2      230.82      311.21     56.12 o 
  -9   9   2      103.13       58.40     46.09 o 
  -8   9   2      955.18      917.86     64.73 o 
  -7   9   2     6311.33     5909.02    165.31 o 
  -6   9   2     1282.11     1202.80     49.41 o 
  -5   9   2     2917.50     2855.27    130.10 o 
  -4   9   2     1856.56     1905.90     48.48 o 
  -3   9   2    13089.52    13580.21    236.26 o 
  -2   9   2     4593.70     4435.63     62.08 o 
  -1   9   2    34582.96    35154.98    692.06 o 
   0   9   2     2845.90     3292.99     40.98 o 
   1   9   2     7984.92     7917.30     89.36 o 
   2   9   2    11046.26    11425.65    148.60 o 
   3   9   2    19007.46    18893.83    269.35 o 
   4   9   2     2241.87     2149.22     49.73 o 
   5   9   2      444.21      465.71     27.46 o 
   6   9   2      148.66      177.65     24.20 o 
   7   9   2     8936.55     8725.21    245.39 o 
   8   9   2     1874.28     1816.36    111.35 o 
   9   9   2      726.05      786.90     63.98 o 
  -9  10   2     1754.51     1835.19     94.76 o 
  -8  10   2     4991.43     5175.47    175.34 o 
  -7  10   2       65.18       73.15     28.27 o 
  -6  10   2     1174.66     1230.74     48.67 o 
  -5  10   2     7702.40     7442.98    147.32 o 
  -4  10   2    12218.87    11842.60    229.19 o 
  -3  10   2     1192.15     1207.86     35.29 o 
  -2  10   2       46.62       48.04     11.11 o 
  -1  10   2     8650.05     9321.13    155.21 o 
   0  10   2    18070.02    18759.24    257.87 o 
   1  10   2      415.59      333.57     15.23 o 
   2  10   2     4118.13     3976.22     59.64 o 
   3  10   2      920.25      950.02     28.82 o 
   4  10   2     9319.10     9025.93    175.90 o 
   5  10   2     5588.59     5564.61    118.74 o 
   6  10   2     2598.06     2564.53     82.62 o 
   7  10   2       32.10       60.03     26.23 o 
   8  10   2      907.70      986.11     74.87 o 
   9  10   2     1544.34     1696.43     86.45 o 
  -9  11   2       20.46       10.42     29.03 o 
  -8  11   2     4418.83     4668.31    217.72 o 
  -7  11   2      345.77      330.52     38.17 o 
  -6  11   2     9079.78     8657.79    195.39 o 
  -5  11   2        3.32       26.26     16.43 o 
  -4  11   2      176.47      181.57     20.97 o 
  -3  11   2      200.22      220.59     15.77 o 
  -2  11   2    34247.57    34472.64    694.75 o 
  -1  11   2      929.93     1155.95     31.64 o 
   0  11   2      998.71     1044.30     21.46 o 
   1  11   2     2060.20     2125.20     47.65 o 
   2  11   2    31731.56    32078.90    556.98 o 
   3  11   2       27.52       42.28      9.89 o 
   4  11   2    10671.00    10204.18    162.84 o 
   5  11   2        5.25       16.18     17.11 o 
   6  11   2     5092.22     5103.20    153.88 o 
   7  11   2       54.18       58.52     27.58 o 
   8  11   2     3181.98     3208.84    114.07 o 
  -9  12   2      852.20      962.79     66.26 o 
  -8  12   2     3834.37     4011.94    139.65 o 
  -7  12   2      435.70      460.78     55.67 o 
  -6  12   2     1176.21     1201.56     65.51 o 
  -5  12   2     5184.92     4661.39    119.32 o 
  -4  12   2    14250.27    13962.03    264.33 o 
  -3  12   2     3312.66     3257.24     67.36 o 
  -2  12   2     1083.30     1037.84     35.44 o 
  -1  12   2     1797.83     1852.85     39.02 o 
   0  12   2    22352.78    22685.36    339.22 o 
   1  12   2     3910.97     4055.04     73.85 o 
   2  12   2     2713.20     2616.66     61.22 o 
   3  12   2      386.02      386.53     23.18 o 
   4  12   2     3894.37     3725.01     90.76 o 
   5  12   2     1527.41     1654.53     58.42 o 
   6  12   2     4619.38     4680.86    129.13 o 
   7  12   2       89.96       65.43     25.75 o 
   8  12   2     1173.44     1152.98     69.60 o 
  -9  13   2        0.18       17.51     31.73 o 
  -8  13   2      859.85      931.16     64.50 o 
  -7  13   2     7445.48     7553.12    218.43 o 
  -6  13   2     1421.83     1397.33     59.92 o 
  -5  13   2      136.59      154.08     24.67 o 
  -4  13   2       21.09       39.51     16.27 o 
  -3  13   2     4991.26     4730.64     85.66 o 
  -2  13   2     5269.49     5170.17     90.02 o 
  -1  13   2    10658.67    10760.88    292.33 o 
   0  13   2       27.54       47.22     10.19 o 
   1  13   2     3708.04     3758.51    105.69 o 
   2  13   2     3206.11     3088.76     49.48 o 
   3  13   2    11743.90    11680.38    213.18 o 
   4  13   2     2189.40     2178.74     75.53 o 
   5  13   2     1075.01     1063.83     33.38 o 
   6  13   2      885.32      836.64     51.17 o 
   7  13   2     3966.19     4183.83    132.89 o 
   8  13   2     1052.70     1052.16     73.31 o 
  -8  14   2       38.84       64.36     32.66 o 
  -7  14   2      819.24      808.32     56.69 o 
  -6  14   2      386.40      371.31     34.06 o 
  -5  14   2    23599.86    22834.84    533.82 o 
  -4  14   2      670.83      664.24     29.34 o 
  -3  14   2     2966.78     2916.75     67.59 o 
  -2  14   2       46.81       55.75     21.57 o 
  -1  14   2    10880.67    11091.57    209.46 o 
   0  14   2       21.86       42.03      9.94 o 
   1  14   2    31185.29    30641.33   1055.20 o 
   2  14   2        0.66       11.26     13.13 o 
   3  14   2      793.95      809.33     22.85 o 
   4  14   2       81.16       48.52     12.69 o 
   5  14   2    11718.19    11111.40    217.69 o 
   6  14   2       14.93       41.15     20.02 o 
   7  14   2      766.24      779.80     51.89 o 
  -8  15   2     1054.10     1057.99     66.32 o 
  -7  15   2     3307.66     3449.96    133.56 o 
  -6  15   2     1713.24     1806.57     79.82 o 
  -5  15   2     2385.15     2300.85     76.26 o 
  -4  15   2     1761.81     1760.84     58.64 o 
  -3  15   2     2784.96     2887.01     78.65 o 
  -2  15   2     7147.68     7279.39    162.68 o 
  -1  15   2     1342.49     1381.90     35.13 o 
   0  15   2      899.10      906.72     24.74 o 
   1  15   2     3003.70     2893.66     49.76 o 
   2  15   2     7188.18     6757.83    150.71 o 
   3  15   2     9296.21     8706.82    210.01 o 
   4  15   2     1344.02     1263.03     34.71 o 
   5  15   2      540.11      560.42     39.95 o 
   6  15   2      778.75      727.40     31.71 o 
   7  15   2     1754.50     1830.23     93.08 o 
  -7  16   2      279.00      339.70     50.38 o 
  -6  16   2     1008.85     1001.24     48.63 o 
  -5  16   2     1892.45     1876.20     56.72 o 
  -4  16   2    16478.04    15421.72    345.02 o 
  -3  16   2      316.06      431.69     29.35 o 
  -2  16   2      818.35      897.74     57.73 o 
  -1  16   2     1166.51     1222.86     43.73 o 
   0  16   2    13934.10    14158.67    229.60 o 
   1  16   2     3674.11     3607.34     66.13 o 
   2  16   2      361.86      348.33     23.15 o 
   3  16   2      495.36      412.64     41.64 o 
   4  16   2     7035.23     6867.88    189.09 o 
   5  16   2     2540.43     2524.39     89.19 o 
   6  16   2     2148.05     2134.86     95.85 o 
   7  16   2       22.49       49.45     42.26 o 
  -7  17   2      514.95      519.44     40.38 o 
  -6  17   2     4833.55     4801.35    130.53 o 
  -5  17   2       20.02       37.29     19.61 o 
  -4  17   2      235.38      246.15     29.06 o 
  -3  17   2      694.34      758.92     40.76 o 
  -2  17   2     9127.36     9473.81    251.27 o 
  -1  17   2     1093.66     1181.14     40.37 o 
   0  17   2     4123.64     3725.43     66.65 o 
   1  17   2      432.43      475.18     22.29 o 
   2  17   2    10469.42    10428.14    236.36 o 
   3  17   2      305.15      254.65     21.57 o 
   4  17   2     5029.82     4652.08    260.86 o 
   5  17   2       20.09       25.07     21.87 o 
   6  17   2     3176.95     3200.38    140.46 o 
  -6  18   2      670.03      702.24     50.06 o 
  -5  18   2     3809.72     3824.75    124.09 o 
  -4  18   2     4380.09     4192.47    120.36 o 
  -3  18   2     3567.04     3515.52     99.62 o 
  -2  18   2       71.69       59.19     17.10 o 
  -1  18   2      627.47      770.94     57.85 o 
   0  18   2     9431.00     9286.70    166.70 o 
   1  18   2     6790.95     6798.77    135.18 o 
   2  18   2      160.82      164.16     24.05 o 
   3  18   2      946.78      867.39     45.43 o 
   4  18   2     2984.16     2804.55    101.13 o 
   5  18   2     2757.57     2509.34    124.06 o 
   6  18   2      994.41     1040.62    102.95 o 
  -6  19   2      326.98      290.62     40.47 o 
  -5  19   2      408.15      344.66     34.83 o 
  -4  19   2      191.10      189.55     30.29 o 
  -3  19   2     4893.92     4976.74    205.49 o 
  -2  19   2      615.80      626.42     42.53 o 
  -1  19   2    12286.64    11726.01    212.59 o 
   0  19   2      225.92      230.63     22.65 o 
   1  19   2     3036.39     3089.52     70.54 o 
   2  19   2      351.91      318.70     23.76 o 
   3  19   2     5378.11     5742.49    166.58 o 
   4  19   2      424.54      424.60     44.65 o 
   5  19   2       62.46       78.12     35.54 o 
  -5  20   2     5181.61     5066.48    153.21 o 
  -4  20   2      612.02      524.94     48.19 o 
  -3  20   2     3304.70     3440.02    106.05 o 
  -2  20   2       32.38       59.30     20.46 o 
  -1  20   2     3658.77     3765.77    109.88 o 
   0  20   2     1980.31     2030.05     62.80 o 
   1  20   2     6062.65     6247.26    153.28 o 
   2  20   2      500.82      422.38     41.83 o 
   3  20   2      544.58      556.05     33.31 o 
   4  20   2      374.52      336.80     33.02 o 
  -4  21   2      224.26      207.77     44.99 o 
  -3  21   2     1759.82     1910.69     70.93 o 
  -2  21   2     4790.51     4970.09    132.03 o 
  -1  21   2     2402.83     2500.54     69.54 o 
   0  21   2      158.64      174.51     26.43 o 
   1  21   2      632.00      612.26     35.15 o 
   2  21   2     4625.11     4357.85    114.11 o 
   3  21   2     1623.00     1551.46     58.08 o 
   4  21   2     2008.42     2019.42    162.16 o 
  -3  22   2       87.31      102.41     31.01 o 
  -2  22   2       40.16       63.11     22.79 o 
  -1  22   2        5.57       17.96     22.48 o 
   0  22   2     5710.04     5885.19    190.09 o 
   1  22   2        1.05       23.41     20.74 o 
   2  22   2      526.05      524.21     31.28 o 
   3  22   2      171.92      121.88     31.84 o 
  -1  23   2      235.81      292.62     46.80 o 
   0  23   2      441.08      405.60     37.33 o 
   1  23   2      347.40      314.95     32.68 o 
  -9   0   3    13692.15    13605.22    614.96 o 
  -7   0   3      457.88      448.05     51.13 o 
  -5   0   3    35645.60    34490.86   1126.74 o 
  -3   0   3    42210.51    44065.24   1927.52 o 
  -1   0   3     3083.40     3316.29     67.02 o 
   1   0   3   249728.42   318130.22  18343.03 o 
   3   0   3       55.98       95.67     15.44 o 
   5   0   3    27991.99    28142.01    748.54 o 
   7   0   3     1066.23     1045.89     60.19 o 
   9   0   3     1739.99     1921.99    119.69 o 
 -10   1   3      403.00      500.39     67.07 o 
  -9   1   3      677.31      654.73     57.37 o 
  -8   1   3      761.46      793.66     55.65 o 
  -7   1   3    12269.55    11851.87    272.19 o 
  -6   1   3     7090.61     7167.05    163.58 o 
  -5   1   3     2469.12     2337.25     62.37 o 
  -4   1   3     1352.50     1598.06     71.51 o 
  -3   1   3    64142.40    66396.44   1785.42 o 
  -2   1   3    65352.87    69586.48   2020.42 o 
  -1   1   3     8243.46     8983.34    125.79 o 
   0   1   3     1007.37     1073.30     32.88 o 
   1   1   3    26955.93    29982.41    415.50 o 
   2   1   3     7284.41     7197.13     88.95 o 
   3   1   3    12320.71    11549.39    167.40 o 
   4   1   3     5852.11     5645.04     97.89 o 
   5   1   3       25.60       28.28     12.66 o 
   6   1   3     2885.70     2549.80     60.21 o 
   7   1   3     5298.71     5136.69    138.90 o 
   8   1   3      744.49      732.85     45.72 o 
   9   1   3     1049.53     1024.73     61.62 o 
 -10   2   3     2305.61     2498.63    121.70 o 
  -9   2   3     2432.48     2631.80    131.82 o 
  -8   2   3     6716.06     6387.85    187.91 o 
  -7   2   3      121.68      105.51     24.32 o 
  -6   2   3     8700.50     8799.25    200.73 o 
  -5   2   3      547.28      548.94     27.99 o 
  -4   2   3    37584.16    38593.84    894.23 o 
  -3   2   3     4662.44     4913.37     80.26 o 
  -2   2   3       32.57      100.00     11.01 o 
  -1   2   3       41.65      102.51     10.57 o 
   0   2   3    31015.68    34639.26    729.12 o 
   1   2   3    82484.31    98412.79   2260.94 o 
   2   2   3     3396.61     3509.29     56.54 o 
   3   2   3     1286.69     1362.39     28.47 o 
   4   2   3    12660.83    12417.75    183.41 o 
   5   2   3     3010.93     2767.19     56.52 o 
   6   2   3    11181.65    10466.71    233.95 o 
   7   2   3      296.34      323.41     28.14 o 
   8   2   3     1126.14     1079.57     56.13 o 
   9   2   3      978.35      897.58     97.71 o 
 -10   3   3     2573.23     2670.00    137.37 o 
  -9   3   3        1.88      -34.00     41.04 o 
  -8   3   3     1601.76     1498.31     70.04 o 
  -7   3   3     1200.73     1204.15     53.36 o 
  -6   3   3    17075.62    16533.78    394.45 o 
  -5   3   3       66.44       75.41     20.62 o 
  -4   3   3      866.21      937.51     59.69 o 
  -3   3   3     3267.70     3302.01     56.92 o 
  -2   3   3    17251.81    17252.97    296.43 o 
  -1   3   3     1163.53     1205.56     17.28 o 
   0   3   3     3627.47     3677.29     62.89 o 
   1   3   3      893.31     1001.32     22.07 o 
   2   3   3    17832.63    17406.43    216.89 o 
   3   3   3      394.96      372.78     23.55 o 
   4   3   3    12318.81    12244.84    186.53 o 
   5   3   3      214.46      223.30     20.41 o 
   6   3   3     5033.56     5066.07    114.85 o 
   7   3   3      303.52      344.33     28.72 o 
   8   3   3     6630.70     6299.92    148.88 o 
   9   3   3       58.04       80.93     32.50 o 
 -10   4   3      810.72      885.78    103.29 o 
  -9   4   3     2107.84     2238.96     99.99 o 
  -8   4   3     5188.49     4984.55    148.04 o 
  -7   4   3      861.08      958.84     51.58 o 
  -6   4   3      755.82      830.57     39.59 o 
  -5   4   3     3007.51     2809.04     66.29 o 
  -4   4   3    13052.43    12032.32    210.71 o 
  -3   4   3     6272.42     6133.70     95.96 o 
  -2   4   3     2442.25     2451.71     65.80 o 
  -1   4   3     2562.20     2396.98     52.83 o 
   0   4   3    12355.40    13938.99    378.64 o 
   1   4   3    41642.60    45052.06    903.46 o 
   2   4   3      412.19      402.74     19.79 o 
   3   4   3      838.32      867.10     25.13 o 
   4   4   3    14880.32    15159.85    229.93 o 
   5   4   3     8888.32     8214.94    133.26 o 
   6   4   3     4345.35     3948.63     80.41 o 
   7   4   3        5.92        9.07     19.01 o 
   8   4   3      878.61      893.98     45.19 o 
   9   4   3     1193.56     1287.53     68.40 o 
 -10   5   3      204.12      319.96     51.43 o 
  -9   5   3      210.96      224.50     40.26 o 
  -8   5   3       22.09       35.02     25.02 o 
  -7   5   3    10934.10    10474.50    248.72 o 
  -6   5   3     1493.79     1639.57     67.30 o 
  -5   5   3    18004.52    18155.86    373.34 o 
  -4   5   3     1541.99     1620.43     40.37 o 
  -3   5   3    63616.02    64957.50   1750.28 o 
  -2   5   3     5322.81     5262.20    114.59 o 
  -1   5   3     7766.97     7619.12    203.70 o 
   0   5   3     3053.04     3572.32     82.12 o 
   1   5   3     1079.43     1121.80     31.29 o 
   2   5   3     3419.55     3360.67     52.65 o 
   3   5   3    35882.66    36195.44    600.49 o 
   4   5   3     2989.25     2926.17     56.80 o 
   5   5   3      513.67      557.14     31.17 o 
   6   5   3       14.97        6.55     13.90 o 
   7   5   3     9344.44     8686.86    175.33 o 
   8   5   3      219.24      181.37     30.66 o 
   9   5   3      819.23      825.62     86.18 o 
 -10   6   3      199.09      196.15     65.81 o 
  -9   6   3     4256.33     4332.20    161.75 o 
  -8   6   3      404.84      430.16     42.27 o 
  -7   6   3      977.19      971.43     80.30 o 
  -6   6   3        2.54       13.45     17.08 o 
  -5   6   3    11668.30    11111.82    221.07 o 
  -4   6   3     5438.72     5346.40     96.75 o 
  -3   6   3     7913.72     7476.22    195.53 o 
  -2   6   3      317.65      322.76     17.53 o 
  -1   6   3     1567.58     1351.93     23.47 o 
   0   6   3     9217.08     9966.22    145.49 o 
   1   6   3    23850.29    24731.12    532.49 o 
   2   6   3       28.32       35.68     10.92 o 
   3   6   3      265.35      309.06     18.45 o 
   4   6   3      447.66      438.79     24.27 o 
   5   6   3    21376.72    21018.76    450.12 o 
   6   6   3     1564.32     1558.23     68.93 o 
   7   6   3      191.72      198.27     24.41 o 
   8   6   3       76.13      104.35     27.05 o 
   9   6   3     2112.77     1989.60     86.90 o 
 -10   7   3     1254.97     1530.53     88.30 o 
  -9   7   3        7.25       24.93     26.46 o 
  -8   7   3     3402.18     3546.26    122.55 o 
  -7   7   3     6109.12     6015.89    156.22 o 
  -6   7   3     8816.50     8671.24    190.78 o 
  -5   7   3     6418.12     6469.71    140.78 o 
  -4   7   3       37.07       77.47     15.95 o 
  -3   7   3    49946.57    51466.16   1300.32 o 
  -2   7   3     8636.33     7813.65    124.62 o 
  -1   7   3    11008.69    11053.39    161.20 o 
   0   7   3     7483.46     7917.81    167.56 o 
   1   7   3     3837.27     4065.67     57.07 o 
   2   7   3    18847.67    19186.76    294.89 o 
   3   7   3    22326.36    22254.25    368.55 o 
   4   7   3     4665.39     4486.47     87.28 o 
   5   7   3       66.97       82.21     19.22 o 
   6   7   3     2614.60     2498.11     72.49 o 
   7   7   3     3415.44     3388.83    102.24 o 
   8   7   3     2498.89     2458.02     91.46 o 
   9   7   3      481.76      452.42     44.30 o 
 -10   8   3     1436.43     1629.27    215.87 o 
  -9   8   3        4.39       37.86     27.84 o 
  -8   8   3    12097.00    11840.53    326.51 o 
  -7   8   3       10.41       29.95     22.16 o 
  -6   8   3      840.59      936.78     52.44 o 
  -5   8   3     2474.85     2418.04     64.51 o 
  -4   8   3    18873.21    19041.27    377.38 o 
  -3   8   3     1413.10     1426.66     34.17 o 
  -2   8   3      294.19      296.48     16.78 o 
  -1   8   3     1092.93     1093.55     31.43 o 
   0   8   3    66111.93    71083.67   1518.03 o 
   1   8   3      122.80      129.43     14.74 o 
   2   8   3     6567.75     6395.50    119.38 o 
   3   8   3       90.40      108.80     12.04 o 
   4   8   3     6559.63     6044.33    117.11 o 
   5   8   3     1456.36     1315.05     45.53 o 
   6   8   3     8312.30     7783.81    171.00 o 
   7   8   3       42.66       45.52     18.52 o 
   8   8   3     1658.31     1529.61     64.71 o 
   9   8   3       16.38       21.03     24.03 o 
 -10   9   3     1828.38     2004.11    103.62 o 
  -9   9   3        0.01      -16.69     26.99 o 
  -8   9   3     5804.68     5860.88    179.66 o 
  -7   9   3     1440.16     1376.10     67.53 o 
  -6   9   3    10753.87    10287.46    264.28 o 
  -5   9   3     1641.27     1660.67     81.65 o 
  -4   9   3      283.39      286.28     19.84 o 
  -3   9   3     3642.11     3400.16     60.96 o 
  -2   9   3    30023.79    30098.50    503.16 o 
  -1   9   3     1595.31     1488.86     28.46 o 
   0   9   3     6392.62     6393.42    129.12 o 
   1   9   3     4289.87     4381.67     63.88 o 
   2   9   3    25661.77    26858.74    411.24 o 
   3   9   3     1876.29     1864.21     43.14 o 
   4   9   3     5585.44     5473.47    100.56 o 
   5   9   3        0.76       18.70     16.58 o 
   6   9   3     4601.62     4634.31    133.49 o 
   7   9   3     1000.92     1129.99     64.34 o 
   8   9   3     2489.13     2559.00     92.84 o 
   9   9   3      193.09      196.12     32.74 o 
  -9  10   3     3598.50     3821.95    145.49 o 
  -8  10   3     4209.87     4169.57    147.73 o 
  -7  10   3      187.20      151.04     29.57 o 
  -6  10   3      212.22      233.76     26.07 o 
  -5  10   3     2891.37     2640.79     70.24 o 
  -4  10   3     9370.94     8992.39    181.35 o 
  -3  10   3     7583.98     7524.88    124.96 o 
  -2  10   3       77.48       93.61     10.64 o 
  -1  10   3     5021.01     5143.71     77.34 o 
   0  10   3    12650.90    12712.49    220.26 o 
   1  10   3    11422.45    11068.71    216.33 o 
   2  10   3      504.11      519.21     26.60 o 
   3  10   3      637.53      695.08     26.62 o 
   4  10   3     1869.42     1860.13     54.67 o 
   5  10   3     7470.88     7255.31    187.00 o 
   6  10   3     2510.36     2344.18     71.66 o 
   7  10   3      274.64      271.19     32.25 o 
   8  10   3      673.05      615.22     60.22 o 
  -9  11   3       23.28        3.53     29.31 o 
  -8  11   3       85.95       52.21     31.64 o 
  -7  11   3    18095.36    17671.12    438.68 o 
  -6  11   3       88.06       70.31     22.27 o 
  -5  11   3     5897.09     5539.73    116.31 o 
  -4  11   3       58.53       87.39     17.40 o 
  -3  11   3    22148.70    22054.38    372.78 o 
  -2  11   3      424.74      498.27     22.07 o 
  -1  11   3    18896.79    19472.80    363.68 o 
   0  11   3        3.43        4.42      9.06 o 
   1  11   3     2764.46     2486.15     95.96 o 
   2  11   3        2.18        7.56     10.31 o 
   3  11   3    20052.43    19221.69    296.20 o 
   4  11   3       27.70       28.17      7.15 o 
   5  11   3       11.83       13.22     15.83 o 
   6  11   3      299.04      274.57     29.58 o 
   7  11   3     6841.92     6748.77    175.60 o 
   8  11   3       18.21       22.75     23.33 o 
  -9  12   3     2403.69     2501.38    146.14 o 
  -8  12   3     1632.93     1732.39     80.59 o 
  -7  12   3     1245.28     1306.67     62.23 o 
  -6  12   3     3090.67     2960.88    106.63 o 
  -5  12   3     6230.25     5805.50    158.15 o 
  -4  12   3     9901.53     9513.89    195.24 o 
  -3  12   3     8104.55     8138.03    132.81 o 
  -2  12   3        3.21       14.90     11.02 o 
  -1  12   3     3344.49     3280.68     63.19 o 
   0  12   3     4670.68     4743.41     69.37 o 
   1  12   3    18959.77    18285.12    483.49 o 
   2  12   3     1105.38     1153.82     22.75 o 
   3  12   3      125.73      110.73     14.34 o 
   4  12   3     2063.66     1981.10     38.75 o 
   5  12   3     8430.69     8261.87    152.86 o 
   6  12   3     2546.83     2616.01     86.48 o 
   7  12   3      238.96      207.98     47.77 o 
   8  12   3       49.47       71.70     24.91 o 
  -9  13   3       23.86       48.99     31.41 o 
  -8  13   3     1120.52     1320.41     82.47 o 
  -7  13   3     1549.79     1525.14     67.60 o 
  -6  13   3     5927.75     5567.16    146.14 o 
  -5  13   3      673.86      727.48     41.14 o 
  -4  13   3       20.52      -10.70     14.63 o 
  -3  13   3      677.30      687.83     27.11 o 
  -2  13   3    14999.00    14326.42    267.83 o 
  -1  13   3     1349.27     1288.50     27.84 o 
   0  13   3      599.83      618.34     25.78 o 
   1  13   3      710.77      729.54     28.91 o 
   2  13   3     6939.72     6819.74    182.45 o 
   3  13   3     3746.80     3729.23     67.61 o 
   4  13   3     5631.89     5210.16     91.12 o 
   5  13   3      633.22      648.48     26.11 o 
   6  13   3     4936.64     4705.32    122.69 o 
   7  13   3     1114.92     1028.44    102.77 o 
   8  13   3     1755.45     1821.30    113.13 o 
  -8  14   3     3464.03     3546.79    134.75 o 
  -7  14   3        0.05       42.69     33.38 o 
  -6  14   3     1153.04     1267.01     58.82 o 
  -5  14   3      112.04       62.39     22.43 o 
  -4  14   3    23832.46    22938.87    489.11 o 
  -3  14   3     1500.28     1492.04     67.83 o 
  -2  14   3      414.15      457.24     30.28 o 
  -1  14   3       50.14       94.92     15.07 o 
   0  14   3    19271.15    18531.42    572.38 o 
   1  14   3        6.80       19.22     13.06 o 
   2  14   3     4314.45     4076.82     81.81 o 
   3  14   3      404.34      372.51     15.39 o 
   4  14   3     5436.55     5415.70     93.43 o 
   5  14   3      357.35      377.56     23.33 o 
   6  14   3     8192.00     7681.42    246.22 o 
   7  14   3      128.88      119.38     35.17 o 
  -8  15   3      254.37      348.28     48.82 o 
  -7  15   3     2639.46     2774.61    108.61 o 
  -6  15   3     5581.50     5754.33    160.98 o 
  -5  15   3     1321.13     1364.80     49.96 o 
  -4  15   3       21.34       12.72     15.30 o 
  -3  15   3     6190.38     5745.91    147.31 o 
  -2  15   3     7013.10     7059.27    154.80 o 
  -1  15   3     3169.38     3151.81     88.02 o 
   0  15   3     1160.73     1161.10     27.94 o 
   1  15   3     1378.02     1301.04     41.34 o 
   2  15   3     6953.90     6675.84    144.34 o 
   3  15   3     4226.32     3940.44     76.30 o 
   4  15   3     3291.72     3263.74     95.80 o 
   5  15   3       74.59       69.80     18.82 o 
   6  15   3     2932.80     2666.43    142.03 o 
   7  15   3     1920.49     1899.99    119.47 o 
  -7  16   3      152.50      142.85     36.83 o 
  -6  16   3      118.87      102.27     25.11 o 
  -5  16   3     7731.47     7586.03    172.57 o 
  -4  16   3     5859.23     5699.34    133.58 o 
  -3  16   3     5024.26     4851.15    111.32 o 
  -2  16   3      273.61      299.99     33.60 o 
  -1  16   3      495.26      587.38     42.43 o 
   0  16   3     1810.91     1776.04     35.95 o 
   1  16   3    14897.58    14284.79    322.90 o 
   2  16   3      666.89      605.81     36.69 o 
   3  16   3      385.87      502.11     26.14 o 
   4  16   3      621.61      585.80     47.60 o 
   5  16   3     8054.45     7984.97    196.50 o 
   6  16   3      769.13      873.43     66.62 o 
  -7  17   3     4182.00     4321.79    149.62 o 
  -6  17   3        5.11       18.60     19.82 o 
  -5  17   3     2734.89     2598.71     94.53 o 
  -4  17   3        8.05       -5.20     20.00 o 
  -3  17   3    10624.68    10361.92    252.55 o 
  -2  17   3     1577.48     1627.04     48.82 o 
  -1  17   3     7385.18     7543.77    192.92 o 
   0  17   3      845.64      862.55     30.14 o 
   1  17   3     4175.39     4053.23    104.28 o 
   2  17   3     1372.50     1284.45     44.07 o 
   3  17   3     8398.27     7493.48    341.55 o 
   4  17   3       97.78      107.41     19.82 o 
   5  17   3       16.71      -27.48     23.69 o 
   6  17   3      323.45      301.98     35.29 o 
  -7  18   3      614.71      650.89     50.73 o 
  -6  18   3      959.08      977.72     56.57 o 
  -5  18   3     2031.99     2017.09     76.01 o 
  -4  18   3     3544.75     3477.92     96.21 o 
  -3  18   3     3445.64     3426.04    108.50 o 
  -2  18   3       18.54       33.14     20.63 o 
  -1  18   3     2889.56     2829.83    114.47 o 
   0  18   3    10657.90    10581.85    249.20 o 
   1  18   3     5908.32     5794.50    142.56 o 
   2  18   3     1044.76     1003.60     64.97 o 
   3  18   3       28.89       41.18     13.96 o 
   4  18   3     1018.78      999.47     45.45 o 
   5  18   3     5658.44     5532.34    324.04 o 
  -6  19   3     3305.09     3413.28    121.30 o 
  -5  19   3      170.29      150.25     33.48 o 
  -4  19   3      216.60      194.73     34.56 o 
  -3  19   3      685.81      749.99     41.06 o 
  -2  19   3    10290.63    10447.39    227.31 o 
  -1  19   3       69.40       79.48     16.02 o 
   0  19   3      447.33      459.58     37.29 o 
   1  19   3       61.58       55.46     23.71 o 
   2  19   3     5894.11     5861.53    148.15 o 
   3  19   3      235.44      234.53     24.80 o 
   4  19   3     3643.82     3481.58    169.90 o 
   5  19   3        3.65       52.97     29.71 o 
  -5  20   3      550.74      490.08     49.78 o 
  -4  20   3     4347.87     4348.58    175.23 o 
  -3  20   3      309.82      343.25     39.86 o 
  -2  20   3      485.49      509.62     34.71 o 
  -1  20   3      604.85      575.93     39.77 o 
   0  20   3     8481.93     8738.86    247.37 o 
   1  20   3     1173.53     1287.33     60.68 o 
   2  20   3      381.66      315.64     31.47 o 
   3  20   3       15.76       -2.30     14.99 o 
   4  20   3     3682.83     3646.13    334.31 o 
  -4  21   3        1.38       74.98     43.45 o 
  -3  21   3     2686.17     2933.91     90.41 o 
  -2  21   3     4111.11     4244.13    111.34 o 
  -1  21   3     2562.52     2640.69     67.89 o 
   0  21   3      753.03      704.63     38.85 o 
   1  21   3     1087.89      890.14     46.48 o 
   2  21   3     2713.22     2387.17    159.62 o 
   3  21   3     3327.00     3754.07    165.21 o 
  -3  22   3     4285.44     4506.02    125.46 o 
  -2  22   3       49.36       62.99     20.08 o 
  -1  22   3     1115.63     1146.60     50.94 o 
   0  22   3        1.31       39.34     19.75 o 
   1  22   3     6248.14     6304.92    274.25 o 
   2  22   3       20.18       -9.15     41.51 o 
  -1  23   3     3637.19     3849.91    125.76 o 
   0  23   3      332.58      328.21     59.30 o 
 -10   0   4     2440.25     2682.07    268.22 o 
  -8   0   4    10360.85     9547.86    397.88 o 
  -6   0   4     2313.44     2293.20     98.24 o 
  -4   0   4    53367.77    54343.58   1997.05 o 
  -2   0   4     2927.44     2796.68     78.58 o 
   0   0   4     4653.51     4695.10    117.13 o 
   2   0   4    22205.65    24844.39    468.91 o 
   4   0   4    15456.74    15363.49    338.67 o 
   6   0   4    14639.84    13781.67    359.85 o 
   8   0   4       46.14       75.23     36.32 o 
 -10   1   4     1955.38     2047.57    108.19 o 
  -9   1   4      645.41      555.46     60.01 o 
  -8   1   4      305.17      352.77     42.31 o 
  -7   1   4     5237.36     5143.21    152.94 o 
  -6   1   4    17556.93    17422.35    380.29 o 
  -5   1   4     1613.12     1723.89     53.05 o 
  -4   1   4     2236.60     2680.72     69.24 o 
  -3   1   4     2729.00     2699.59     75.61 o 
  -2   1   4     1257.99     1213.47     35.07 o 
  -1   1   4    10360.68    10456.78    141.63 o 
   0   1   4       45.01       80.74     12.11 o 
   1   1   4      119.74      164.78     10.53 o 
   2   1   4    47833.24    51055.23    878.83 o 
   3   1   4     6336.64     5894.84     75.75 o 
   4   1   4     9896.98    10088.65    151.92 o 
   5   1   4      143.85      165.30     19.09 o 
   6   1   4     3956.12     3647.60     82.92 o 
   7   1   4     2414.61     2314.02     69.75 o 
   8   1   4     3277.04     3160.25     92.58 o 
   9   1   4     1305.51     1323.57     74.19 o 
 -10   2   4      425.71      550.63     68.49 o 
  -9   2   4     9882.81     9998.03    312.59 o 
  -8   2   4     1516.05     1507.63     70.54 o 
  -7   2   4      910.12      873.80     47.93 o 
  -6   2   4      810.20      801.60     43.04 o 
  -5   2   4    20476.89    21277.61    444.78 o 
  -4   2   4    12109.29    12153.81    227.05 o 
  -3   2   4    32197.88    33315.44    707.72 o 
  -2   2   4       47.73       58.00     10.31 o 
  -1   2   4     9428.30     9466.59    194.77 o 
   0   2   4     3557.13     3541.08     52.65 o 
   1   2   4    46625.54    51111.18   1059.15 o 
   2   2   4     8578.43     8909.70     93.92 o 
   3   2   4      246.03      201.91     12.65 o 
   4   2   4      881.42      722.01     27.76 o 
   5   2   4    19005.66    18671.86    335.89 o 
   6   2   4     1840.52     1784.17     58.93 o 
   7   2   4       44.85       48.16     22.78 o 
   8   2   4       74.05       85.84     25.87 o 
   9   2   4     1747.23     1742.56     77.53 o 
 -10   3   4        1.29       13.73    118.47 o 
  -9   3   4      315.94      381.67     50.99 o 
  -8   3   4      396.56      390.08     43.16 o 
  -7   3   4    14040.64    13466.86    314.32 o 
  -6   3   4      397.23      418.14     33.94 o 
  -5   3   4    18858.87    18663.13    446.24 o 
  -4   3   4      661.15      675.31     31.97 o 
  -3   3   4    21628.46    21307.51    391.39 o 
  -2   3   4     1089.08     1197.19     28.38 o 
  -1   3   4    27794.66    28689.74    509.96 o 
   0   3   4       14.71       19.50      9.19 o 
   1   3   4      806.00      710.88     15.02 o 
   2   3   4     2538.53     2649.88     33.29 o 
   3   3   4    38294.14    38392.24    660.62 o 
   4   3   4      503.62      517.79     21.38 o 
   5   3   4      576.68      568.58     26.71 o 
   6   3   4      492.87      528.13     32.47 o 
   7   3   4     5574.31     5195.99    122.20 o 
   8   3   4      174.81      162.77     28.77 o 
   9   3   4      996.83      887.11    104.37 o 
 -10   4   4     1578.02     1860.46    111.93 o 
  -9   4   4     3485.45     3438.84    137.17 o 
  -8   4   4     5090.36     4963.26    172.67 o 
  -7   4   4     1439.17     1338.35     70.29 o 
  -6   4   4       54.63       78.90     22.25 o 
  -5   4   4    24099.57    24217.50    523.90 o 
  -4   4   4    21906.03    21628.82    435.61 o 
  -3   4   4     2161.68     1891.76     42.88 o 
  -2   4   4      201.64      245.28     18.76 o 
  -1   4   4    15266.15    15071.54    266.12 o 
   0   4   4     9441.65     9627.66    252.06 o 
   1   4   4    12000.11    12502.14    180.14 o 
   2   4   4     9549.18     9824.42    115.88 o 
   3   4   4      195.11      254.41     10.79 o 
   4   4   4     3122.29     2863.14     49.49 o 
   5   4   4    11342.44    10624.44    196.65 o 
   6   4   4     3946.69     3843.56     84.72 o 
   7   4   4      106.35       92.79     21.57 o 
   8   4   4      316.93      277.86     36.02 o 
   9   4   4     1202.08     1270.25     62.24 o 
 -10   5   4     1456.32     1687.30    108.36 o 
  -9   5   4       61.93       60.82     37.90 o 
  -8   5   4     1162.35     1179.39     69.22 o 
  -7   5   4     2108.01     2154.67     76.30 o 
  -6   5   4    20877.88    20636.08    468.03 o 
  -5   5   4      622.58      670.33     38.09 o 
  -4   5   4     4918.69     4934.21    140.62 o 
  -3   5   4     8311.53     8485.89    256.74 o 
  -2   5   4    54028.04    56393.55   1400.21 o 
  -1   5   4     1235.57     1177.43     16.83 o 
   0   5   4    15022.27    17726.04    914.58 o 
   1   5   4      913.97      894.02     23.08 o 
   2   5   4    39549.57    40457.32    817.67 o 
   3   5   4    15134.94    15488.43    208.99 o 
   4   5   4     4711.25     4399.53    112.52 o 
   5   5   4      168.09      185.00     18.04 o 
   6   5   4     2530.87     2354.51     58.69 o 
   7   5   4      417.61      374.38     31.50 o 
   8   5   4     4836.78     4636.43    130.12 o 
   9   5   4      107.19       60.38     30.24 o 
 -10   6   4     1452.26     1684.35    109.12 o 
  -9   6   4      867.89      906.26     63.40 o 
  -8   6   4     9013.51     8689.68    236.59 o 
  -7   6   4      409.21      436.75     39.85 o 
  -6   6   4     1534.35     1516.69     64.71 o 
  -5   6   4     1579.48     1619.01     53.45 o 
  -4   6   4    18118.17    16847.23    606.05 o 
  -3   6   4       44.12       64.96     13.66 o 
  -2   6   4      398.33      443.85     26.13 o 
  -1   6   4      398.89      430.83     24.29 o 
   0   6   4    43972.96    45975.90   1566.50 o 
   1   6   4     4737.73     4798.63    100.83 o 
   2   6   4    14533.24    14695.67    219.31 o 
   3   6   4       64.82       68.04      9.95 o 
   4   6   4    15305.86    15117.74    227.15 o 
   5   6   4      287.50      330.94     20.74 o 
   6   6   4     8589.18     7901.62    146.34 o 
   7   6   4      282.93      278.12     26.42 o 
   8   6   4      626.68      614.22     43.33 o 
   9   6   4       58.72       56.36     29.17 o 
 -10   7   4      977.42     1127.37     97.49 o 
  -9   7   4      145.11      156.46     36.70 o 
  -8   7   4      382.51      389.83     56.23 o 
  -7   7   4     4187.78     4069.80    128.21 o 
  -6   7   4     5964.48     5664.03    140.28 o 
  -5   7   4     3039.85     2811.50     81.51 o 
  -4   7   4      470.84      497.65     32.63 o 
  -3   7   4    13029.17    12976.87    228.03 o 
  -2   7   4     3417.50     3141.32     49.53 o 
  -1   7   4    46895.19    50428.09   1332.31 o 
   0   7   4     3560.68     3602.31    176.67 o 
   1   7   4     1667.77     1780.13     28.50 o 
   2   7   4    11847.52    11220.87    158.71 o 
   3   7   4    13615.39    13205.99    203.81 o 
   4   7   4     5356.51     4921.19     94.47 o 
   5   7   4      875.73      901.66     27.14 o 
   6   7   4     1034.23     1013.26     43.31 o 
   7   7   4     5206.76     4846.96    146.88 o 
   8   7   4     2323.69     2300.30     73.24 o 
   9   7   4      675.70      755.31     69.43 o 
 -10   8   4       55.58       63.97     36.60 o 
  -9   8   4     4886.12     4916.35    180.49 o 
  -8   8   4      872.16      939.19     59.97 o 
  -7   8   4     1456.96     1346.57     67.01 o 
  -6   8   4      245.54      248.59     31.43 o 
  -5   8   4     7684.08     7501.92    153.98 o 
  -4   8   4     1101.28      950.94     32.61 o 
  -3   8   4    14045.52    13497.00    243.22 o 
  -2   8   4     1010.57     1183.30     23.78 o 
  -1   8   4    13896.88    13727.10    326.46 o 
   0   8   4     1544.52     1649.54     89.35 o 
   1   8   4    16507.04    16127.41    385.16 o 
   2   8   4     1357.82     1470.51     23.83 o 
   3   8   4      336.67      367.74     23.25 o 
   4   8   4     1422.44     1374.75     31.57 o 
   5   8   4    10942.14    10406.58    190.02 o 
   6   8   4       72.46       77.75     19.03 o 
   7   8   4      219.11      243.98     26.04 o 
   8   8   4       20.93       -0.75     18.27 o 
 -10   9   4      466.87      465.43     61.35 o 
  -9   9   4      142.49      163.15     38.50 o 
  -8   9   4     1280.27     1270.87     69.56 o 
  -7   9   4    14259.10    14149.01    443.71 o 
  -6   9   4      999.91     1035.30     50.56 o 
  -5   9   4    10284.68    10087.38    337.03 o 
  -4   9   4     1088.89     1052.01     39.18 o 
  -3   9   4    13917.43    13861.10    253.28 o 
  -2   9   4     2285.48     2243.52     57.36 o 
  -1   9   4    30997.75    31269.71    616.06 o 
   0   9   4     1156.33     1121.39     29.42 o 
   1   9   4      308.77      452.16     38.94 o 
   2   9   4     3304.84     3328.11     45.68 o 
   3   9   4    28820.69    29223.59    603.62 o 
   4   9   4     1116.55     1080.44     39.08 o 
   5   9   4      886.78      839.70     28.45 o 
   6   9   4       11.76        0.29     15.64 o 
   7   9   4     5937.12     5652.81    201.14 o 
   8   9   4      697.72      642.96     60.09 o 
  -9  10   4     1601.42     1732.86     86.11 o 
  -8  10   4     4738.82     4886.02    200.55 o 
  -7  10   4      210.12      187.80     30.97 o 
  -6  10   4      712.99      762.48     39.34 o 
  -5  10   4     3408.74     3425.91     99.76 o 
  -4  10   4    13999.92    13538.25    251.18 o 
  -3  10   4     5368.20     5341.58    110.24 o 
  -2  10   4      326.70      337.95     16.92 o 
  -1  10   4      163.81      166.58     21.79 o 
   0  10   4    18077.73    19039.57    437.58 o 
   1  10   4     2583.13     2659.18     76.36 o 
   2  10   4     2352.33     2217.49     69.12 o 
   3  10   4      102.19      127.65     16.25 o 
   4  10   4     3750.36     3630.18     69.59 o 
   5  10   4     3025.19     2945.99     64.40 o 
   6  10   4     5572.57     5706.50    175.21 o 
   7  10   4      135.63      141.50     21.15 o 
   8  10   4      226.04      208.74     30.26 o 
  -9  11   4       16.89       32.43     32.72 o 
  -8  11   4     2287.50     2477.97    133.83 o 
  -7  11   4      887.42      815.57     51.93 o 
  -6  11   4     8604.78     8005.97    201.74 o 
  -5  11   4      108.35      102.58     21.18 o 
  -4  11   4        0.89       -2.69     20.50 o 
  -3  11   4      140.27      134.31     15.49 o 
  -2  11   4    35956.27    37165.01    704.21 o 
  -1  11   4      982.53     1171.86     29.40 o 
   0  11   4    14357.03    15354.00    341.21 o 
   1  11   4       99.27      125.29     26.36 o 
   2  11   4    17834.94    17920.20    284.12 o 
   3  11   4      165.74      132.25     21.72 o 
   4  11   4     4086.63     4165.58     97.13 o 
   5  11   4       66.71       38.89     17.42 o 
   6  11   4     4062.37     3791.06    166.09 o 
   7  11   4       36.43       16.55     15.01 o 
   8  11   4     3129.20     3425.08    140.64 o 
  -9  12   4     1636.33     1770.21     90.36 o 
  -8  12   4     6867.53     6868.50    229.48 o 
  -7  12   4       84.16      113.67     27.75 o 
  -6  12   4     1703.69     1644.56     68.27 o 
  -5  12   4     1038.29      895.66     40.94 o 
  -4  12   4    21662.63    20599.83    417.28 o 
  -3  12   4     4332.71     4404.08     75.57 o 
  -2  12   4        8.52       31.45     13.37 o 
  -1  12   4     2595.23     2811.56     78.90 o 
   0  12   4    14729.16    14793.38    349.98 o 
   1  12   4     1271.74     1396.57     67.71 o 
   2  12   4     6068.83     6110.29    113.32 o 
   3  12   4      229.32      215.37     15.40 o 
   4  12   4     3020.45     3073.78     69.08 o 
   5  12   4     4096.76     3942.33    109.22 o 
   6  12   4     4450.35     4527.08    166.54 o 
   7  12   4      224.40      236.40     24.04 o 
  -9  13   4      136.36      145.02     47.68 o 
  -8  13   4       26.45       33.94     31.72 o 
  -7  13   4     7960.49     7901.47    216.80 o 
  -6  13   4     2830.23     2730.25     83.12 o 
  -5  13   4     3709.08     3498.13    115.54 o 
  -4  13   4      405.69      354.48     22.16 o 
  -3  13   4     2451.27     2368.14     77.09 o 
  -2  13   4     3079.11     2987.90     77.05 o 
  -1  13   4    16507.28    17592.19    286.18 o 
   0  13   4      783.79      769.34     40.22 o 
   1  13   4     1289.55     1366.06     36.81 o 
   2  13   4     2640.23     2749.69     59.16 o 
   3  13   4     9817.86     9646.55    162.90 o 
   4  13   4      332.53      358.32     36.03 o 
   5  13   4       93.59      153.59     34.51 o 
   6  13   4      677.32      783.56     46.28 o 
   7  13   4     3632.85     3823.72    141.67 o 
  -8  14   4      203.32      254.90     43.03 o 
  -7  14   4     2231.51     2377.88     89.73 o 
  -6  14   4       12.49       18.43     21.37 o 
  -5  14   4    11024.77    10726.59    237.80 o 
  -4  14   4      416.02      413.79     25.99 o 
  -3  14   4    15441.48    14703.84    386.71 o 
  -2  14   4      515.07      532.39     35.68 o 
  -1  14   4     9405.71     9683.84    158.53 o 
   0  14   4        1.18       -6.81      7.08 o 
   1  14   4    16644.64    15808.01    318.90 o 
   2  14   4      180.09      214.07     48.41 o 
   3  14   4      121.05      112.33     17.63 o 
   4  14   4      370.60      388.28     28.84 o 
   5  14   4     5766.71     5846.51    192.47 o 
   6  14   4       26.10       63.28     22.97 o 
   7  14   4      796.07      736.82     67.73 o 
  -8  15   4      983.01     1051.27     73.49 o 
  -7  15   4     2110.17     2189.29    101.47 o 
  -6  15   4     3182.72     3367.26    112.35 o 
  -5  15   4      345.85      395.14     30.38 o 
  -4  15   4      112.59       85.82     21.62 o 
  -3  15   4     2415.65     2425.84     77.14 o 
  -2  15   4     4509.08     4446.48    118.23 o 
  -1  15   4     7656.32     7989.29    123.11 o 
   0  15   4     2645.94     2534.82     77.09 o 
   1  15   4       22.84       16.24     10.01 o 
   2  15   4     4313.46     4181.23     93.04 o 
   3  15   4     8353.57     7921.13    168.24 o 
   4  15   4     1473.78     1509.91     40.51 o 
   5  15   4       41.98       62.98     22.33 o 
   6  15   4      428.23      425.25     36.87 o 
  -7  16   4      141.38      155.38     34.73 o 
  -6  16   4      376.95      354.53     33.62 o 
  -5  16   4     1627.48     1545.66     56.45 o 
  -4  16   4    13993.86    13567.65    283.09 o 
  -3  16   4     1361.09     1328.63     47.74 o 
  -2  16   4       60.20       52.48     17.43 o 
  -1  16   4     2773.08     2782.40     57.90 o 
   0  16   4    11999.99    11440.95    214.42 o 
   1  16   4     3491.41     3315.25    101.56 o 
   2  16   4     2286.13     2187.01     62.10 o 
   3  16   4      115.49      129.97     25.25 o 
   4  16   4     1843.39     1915.64     79.33 o 
   5  16   4      730.80      777.55     54.17 o 
   6  16   4     5923.10     5669.10    221.54 o 
  -7  17   4      462.98      464.40     41.75 o 
  -6  17   4     4755.52     4671.38    150.71 o 
  -5  17   4      320.82      268.21     30.90 o 
  -4  17   4       79.81      124.80     29.98 o 
  -3  17   4      238.63      264.28     32.46 o 
  -2  17   4    11012.52    11329.68    226.53 o 
  -1  17   4      906.06      953.01     53.84 o 
   0  17   4     1494.49     1448.12     37.56 o 
   1  17   4     1397.21     1328.25     30.61 o 
   2  17   4    12842.14    11916.79    311.28 o 
   3  17   4      787.48      776.13     44.88 o 
   4  17   4     3458.43     3338.74     91.15 o 
   5  17   4      491.69      425.83     35.01 o 
   6  17   4     1096.97      993.00    128.37 o 
  -6  18   4      640.39      619.61     48.49 o 
  -5  18   4     2778.20     2789.04     93.93 o 
  -4  18   4     2818.32     2886.10     90.91 o 
  -3  18   4     1880.48     1901.18     67.72 o 
  -2  18   4      226.08      254.30     19.99 o 
  -1  18   4     3314.20     3250.73     71.20 o 
   0  18   4     3623.33     3411.80    112.47 o 
   1  18   4     3736.94     3775.63     82.64 o 
   2  18   4     1338.22     1306.20     56.33 o 
   3  18   4      332.88      314.01     31.98 o 
   4  18   4     1043.03     1228.73     70.07 o 
   5  18   4     2919.84     3050.79    286.07 o 
  -6  19   4      485.51      479.50     74.97 o 
  -5  19   4     1464.84     1525.94     71.04 o 
  -4  19   4      261.75      330.24     48.29 o 
  -3  19   4     1025.35     1200.66     89.31 o 
  -2  19   4     1180.10     1224.54     44.58 o 
  -1  19   4     7911.55     8207.22    184.97 o 
   0  19   4      527.06      509.53     38.23 o 
   1  19   4     1361.78     1264.22    102.80 o 
   2  19   4      708.70      676.41     40.34 o 
   3  19   4    10066.09     9571.13    379.10 o 
   4  19   4       91.33       60.91     48.01 o 
  -5  20   4     3204.91     3029.70    114.99 o 
  -4  20   4      955.17      908.12     60.86 o 
  -3  20   4     6210.83     6307.15    144.19 o 
  -2  20   4       56.83       30.13     20.72 o 
  -1  20   4     3595.42     3553.62     68.94 o 
   0  20   4     1373.55     1306.21     48.46 o 
   1  20   4     3710.38     3458.15    216.25 o 
   2  20   4     1158.81     1194.59     74.46 o 
   3  20   4       66.91       90.56     37.21 o 
   4  20   4       56.53       15.17     44.34 o 
  -4  21   4        1.57      -22.22     23.10 o 
  -3  21   4     1377.98     1467.93     65.85 o 
  -2  21   4     5409.28     5609.97    134.28 o 
  -1  21   4     2189.00     2256.47     61.32 o 
   0  21   4      488.60      391.65     49.18 o 
   1  21   4      186.16      140.61     41.25 o 
   2  21   4     2476.76     2575.73    118.71 o 
   3  21   4     2572.04     2898.34    139.77 o 
  -3  22   4      161.08      183.66     33.54 o 
  -2  22   4      201.07      132.63     35.79 o 
  -1  22   4        0.31      -11.76     28.45 o 
   0  22   4     4483.97     4624.34    287.72 o 
   1  22   4       53.86       68.30     37.92 o 
  -9   0   5    17568.62    18051.97    736.08 o 
  -7   0   5      431.37      531.68     69.51 o 
  -5   0   5    13610.46    13396.09    379.09 o 
  -3   0   5    36177.25    39256.03   1343.41 o 
  -1   0   5      463.02      539.83     45.59 o 
   1   0   5    56937.19    63499.16   2375.19 o 
   3   0   5     1004.38     1047.90     31.68 o 
   5   0   5    17605.33    16585.23    450.22 o 
   7   0   5      782.51      706.30     54.01 o 
   9   0   5     3536.56     3558.74    186.42 o 
 -10   1   5     1398.55     1480.01    133.04 o 
  -9   1   5      685.91      742.68     67.17 o 
  -8   1   5      185.61      134.32     33.76 o 
  -7   1   5     6834.84     6651.95    188.75 o 
  -6   1   5     6874.68     6873.29    153.55 o 
  -5   1   5     5967.14     5835.19    137.57 o 
  -4   1   5     1033.58     1100.43     47.25 o 
  -3   1   5      100.39      149.95     16.32 o 
  -2   1   5    16218.92    16020.68    280.70 o 
  -1   1   5    16050.54    16726.00    269.50 o 
   0   1   5     2251.19     2479.88     44.24 o 
   1   1   5    12408.62    13590.92    227.35 o 
   2   1   5     6718.22     6218.00     79.72 o 
   3   1   5      882.91      821.17     21.81 o 
   4   1   5     2578.34     2560.50     72.23 o 
   5   1   5      301.80      329.67     23.47 o 
   6   1   5     3137.39     2920.81     83.13 o 
   7   1   5     4986.22     4595.04    119.81 o 
   8   1   5     1734.78     1786.55    110.59 o 
   9   1   5     1644.35     1451.90     85.25 o 
 -10   2   5     1525.82     1731.32    131.06 o 
  -9   2   5     2643.06     2797.47    124.28 o 
  -8   2   5     8645.87     8426.46    242.02 o 
  -7   2   5       43.56       17.81     22.15 o 
  -6   2   5        8.09       88.70     48.99 o 
  -5   2   5     9687.52     9725.05    191.68 o 
  -4   2   5    26513.92    26515.20    566.80 o 
  -3   2   5    16808.05    16937.93    295.94 o 
  -2   2   5     2185.72     2282.08     41.89 o 
  -1   2   5      947.09      936.22     20.43 o 
   0   2   5    17427.41    17617.06    441.31 o 
   1   2   5    32729.65    35592.19    670.43 o 
   2   2   5    19653.62    20102.37    277.55 o 
   3   2   5      437.99      427.26     17.94 o 
   4   2   5    10240.31     9816.98    164.63 o 
   5   2   5      984.93      960.88     35.64 o 
   6   2   5     4912.50     4576.54    103.64 o 
   7   2   5      488.25      491.72     34.26 o 
   8   2   5        7.12       11.74     20.59 o 
   9   2   5      282.80      260.21     48.45 o 
 -10   3   5     3039.46     3202.09    141.43 o 
  -9   3   5      410.47      451.15     52.87 o 
  -8   3   5     2841.45     2909.32    104.99 o 
  -7   3   5       33.71       53.22     24.86 o 
  -6   3   5    26203.46    26261.57    648.64 o 
  -5   3   5     1968.88     2093.15     63.48 o 
  -4   3   5      185.35      195.90     19.85 o 
  -3   3   5       38.05       37.86     12.13 o 
  -2   3   5    36882.78    37806.93    820.69 o 
  -1   3   5       38.90       48.59      7.53 o 
   0   3   5     5743.42     5768.52     97.86 o 
   1   3   5      101.61      147.72     11.14 o 
   2   3   5    25488.30    28161.08    448.08 o 
   3   3   5     1720.03     1647.84     34.49 o 
   4   3   5    21436.96    20850.44    361.74 o 
   5   3   5      356.14      350.51     23.42 o 
   6   3   5      708.09      754.35     35.34 o 
   7   3   5       19.28       35.65     18.61 o 
   8   3   5     5849.96     5689.94    150.06 o 
   9   3   5       29.55       18.87     23.20 o 
 -10   4   5      712.21      883.33     79.62 o 
  -9   4   5     2052.69     2294.76    128.23 o 
  -8   4   5     3393.82     3280.57    123.02 o 
  -7   4   5     2075.47     1950.68     73.47 o 
  -6   4   5     1443.70     1629.60     66.65 o 
  -5   4   5    12352.08    12248.68    257.41 o 
  -4   4   5     8923.43     8449.84    218.90 o 
  -3   4   5     8626.32     8028.62    129.95 o 
  -2   4   5     7442.07     7863.59    133.07 o 
  -1   4   5     1614.77     1530.97     42.64 o 
   0   4   5    27516.01    30435.05    559.31 o 
   1   4   5    24040.43    25212.64    428.75 o 
   2   4   5    16275.42    17124.67    279.66 o 
   3   4   5      248.55      226.48     14.51 o 
   4   4   5     2923.74     2755.90     74.36 o 
   5   4   5     9006.75     8840.02    168.65 o 
   6   4   5     4903.52     4584.33     96.63 o 
   7   4   5      668.89      704.61     39.30 o 
   8   4   5      168.38      184.32     27.72 o 
 -10   5   5      241.00      300.69     63.92 o 
  -9   5   5      370.27      406.64     90.46 o 
  -8   5   5      344.75      299.75     40.83 o 
  -7   5   5    14556.68    14342.41    385.43 o 
  -6   5   5     4710.78     4499.88    110.62 o 
  -5   5   5     5139.22     5206.79    124.24 o 
  -4   5   5      660.63      652.29     37.20 o 
  -3   5   5    17748.59    17930.11    358.45 o 
  -2   5   5    16722.82    17324.57    421.06 o 
  -1   5   5    38308.90    37944.62    684.02 o 
   0   5   5     3223.69     3388.07     38.69 o 
   1   5   5       27.83       78.52     23.83 o 
   2   5   5     1968.45     2015.22     42.72 o 
   3   5   5    16726.08    16756.39    234.55 o 
   4   5   5     1129.50     1127.91     26.09 o 
   5   5   5     2229.09     2246.86     49.86 o 
   6   5   5       67.85       67.55     20.50 o 
   7   5   5     5019.34     4966.08    118.51 o 
   8   5   5      454.09      465.45     36.45 o 
 -10   6   5      395.79      390.54     67.14 o 
  -9   6   5     3643.01     3850.71    150.75 o 
  -8   6   5      387.48      356.32     45.07 o 
  -7   6   5     6104.24     5906.81    182.25 o 
  -6   6   5       50.22       57.87     22.42 o 
  -5   6   5    18016.48    18132.34    482.16 o 
  -4   6   5      926.75      942.42     31.59 o 
  -3   6   5    15437.38    14854.84    265.26 o 
  -2   6   5       41.97       46.53      8.43 o 
  -1   6   5     2164.37     2070.29     26.49 o 
   0   6   5     4913.11     5546.95    235.64 o 
   1   6   5    37473.71    38014.33    829.44 o 
   2   6   5     1186.46     1139.70     27.93 o 
   3   6   5      188.24      173.37     23.78 o 
   4   6   5      287.89      291.76     28.02 o 
   5   6   5    13165.14    12709.56    211.58 o 
   6   6   5      869.89      793.75     31.50 o 
   7   6   5      405.44      359.53     28.48 o 
   8   6   5        6.04       17.60     21.48 o 
 -10   7   5     2198.79     2305.96    119.74 o 
  -9   7   5       74.11       88.01     37.62 o 
  -8   7   5     1129.95     1120.87     64.49 o 
  -7   7   5     9472.13     9109.43    325.10 o 
  -6   7   5     6478.67     6050.55    141.36 o 
  -5   7   5     8373.40     8056.64    223.65 o 
  -4   7   5     1842.11     1909.09     46.73 o 
  -3   7   5     4307.65     4403.65     81.50 o 
  -2   7   5    32196.69    32403.98    644.29 o 
  -1   7   5    10044.62     9919.44    147.00 o 
   0   7   5     7928.55     8686.87    267.63 o 
   1   7   5      239.45      227.66     14.60 o 
   2   7   5     7218.34     7006.78    146.23 o 
   3   7   5    12999.48    13007.08    221.02 o 
   4   7   5     6262.16     6140.41     85.16 o 
   5   7   5      311.37      286.23     19.96 o 
   6   7   5      538.74      533.84     29.57 o 
   7   7   5     1446.89     1389.88     51.92 o 
   8   7   5     2309.36     2263.31     75.63 o 
 -10   8   5     1607.48     1953.88    191.41 o 
  -9   8   5      295.95      338.50     54.89 o 
  -8   8   5     6897.21     7022.99    254.06 o 
  -7   8   5      457.07      441.48     43.54 o 
  -6   8   5     1228.36     1266.34     51.23 o 
  -5   8   5       12.86       24.01     17.53 o 
  -4   8   5    24737.32    23520.91    682.59 o 
  -3   8   5      280.20      292.85     25.43 o 
  -2   8   5     2573.62     2593.14     57.77 o 
  -1   8   5      216.19      245.33      5.69 o 
   0   8   5    24550.64    26174.64    619.52 o 
   1   8   5      203.16      312.05     57.14 o 
   2   8   5     4530.82     4381.77     96.24 o 
   3   8   5      299.24      295.88     20.71 o 
   4   8   5     6910.08     6564.67    178.45 o 
   5   8   5      220.50      205.40     12.20 o 
   6   8   5     6859.51     6509.87    132.95 o 
   7   8   5       37.84       27.38     16.80 o 
   8   8   5       75.37      119.60     27.58 o 
 -10   9   5     4405.06     4805.53    197.20 o 
  -9   9   5        1.04       38.47     32.32 o 
  -8   9   5     2742.37     2748.13    113.80 o 
  -7   9   5     1123.06     1194.17     64.43 o 
  -6   9   5     5807.94     5523.48    157.95 o 
  -5   9   5      688.09      654.97     32.78 o 
  -4   9   5        0.62      -15.56     18.29 o 
  -3   9   5     2470.08     2446.10     91.00 o 
  -2   9   5    29356.08    29703.67    535.07 o 
  -1   9   5    12464.25    12339.28    472.26 o 
   0   9   5    15520.72    17182.98    347.15 o 
   1   9   5      104.00      161.04     25.55 o 
   2   9   5    15323.02    15536.63    306.46 o 
   3   9   5     3486.16     3400.48     67.33 o 
   4   9   5     6337.47     6139.98    128.81 o 
   5   9   5      658.47      593.90     33.91 o 
   6   9   5     1400.69     1390.01     60.78 o 
   7   9   5      355.23      305.62     41.05 o 
   8   9   5     3561.02     3797.56    160.70 o 
  -9  10   5     3119.07     3256.79    123.59 o 
  -8  10   5     2208.76     2503.88    156.71 o 
  -7  10   5     4054.98     3929.21    127.91 o 
  -6  10   5       59.32       77.06     23.70 o 
  -5  10   5     4391.97     4271.32     97.95 o 
  -4  10   5     4680.16     4541.20    165.42 o 
  -3  10   5    11361.73    11267.79    205.83 o 
  -2  10   5       24.86       51.18      9.34 o 
  -1  10   5     3048.68     3075.42     71.15 o 
   0  10   5     8307.19     8881.42    178.99 o 
   1  10   5    16239.46    16522.88    463.77 o 
   2  10   5       93.37      100.80     17.26 o 
   3  10   5       79.00       78.95     14.33 o 
   4  10   5     4475.64     4321.12     92.41 o 
   5  10   5     7386.77     7202.17    174.24 o 
   6  10   5     2285.20     2132.19     87.84 o 
   7  10   5      975.12     1092.10     90.22 o 
   8  10   5       20.99       22.62     26.40 o 
  -9  11   5     1190.83     1338.76     84.10 o 
  -8  11   5        6.05      -48.71     32.48 o 
  -7  11   5     9463.31     9145.80    291.69 o 
  -6  11   5      726.00      785.45     48.26 o 
  -5  11   5     3303.22     3100.85     84.07 o 
  -4  11   5      135.06      167.97     22.52 o 
  -3  11   5     6877.88     6722.13    162.77 o 
  -2  11   5       40.46       64.35     10.67 o 
  -1  11   5    16634.54    16415.27    436.85 o 
   0  11   5      299.62      326.04     26.50 o 
   1  11   5     1165.40     1116.46     50.98 o 
   2  11   5      101.99      106.35      8.01 o 
   3  11   5    13453.22    13815.68    230.10 o 
   4  11   5        8.19       32.25     12.40 o 
   5  11   5      351.16      377.13     28.59 o 
   6  11   5        4.01       11.58     17.54 o 
   7  11   5     3890.48     3887.73    135.32 o 
  -9  12   5     3438.79     3639.18    181.77 o 
  -8  12   5      960.81     1043.29     74.79 o 
  -7  12   5     2739.43     2621.62     96.25 o 
  -6  12   5      284.19      323.14     33.05 o 
  -5  12   5     3293.71     3160.70     81.72 o 
  -4  12   5     3997.91     3729.85     87.59 o 
  -3  12   5    13292.24    12839.92    223.58 o 
  -2  12   5       75.81       56.43     10.85 o 
  -1  12   5     3272.74     3124.48     47.76 o 
   0  12   5     1870.40     2040.88     70.40 o 
   1  12   5    18482.01    18331.46    484.30 o 
   2  12   5     2362.32     2468.45    151.41 o 
   3  12   5      414.40      511.59     21.81 o 
   4  12   5     1928.78     1986.91     52.86 o 
   5  12   5     7817.23     7818.16    368.17 o 
   6  12   5      231.32      269.38     29.67 o 
   7  12   5     1394.01     1533.86    103.04 o 
  -9  13   5      350.31      439.31     55.75 o 
  -8  13   5      719.97      755.80     56.42 o 
  -7  13   5     2414.75     2493.40     94.26 o 
  -6  13   5     8459.69     7959.54    194.97 o 
  -5  13   5       60.95       78.46     21.42 o 
  -4  13   5       44.80       24.98     13.94 o 
  -3  13   5       93.85      113.76     18.16 o 
  -2  13   5     7865.01     7906.40    138.63 o 
  -1  13   5     7372.59     7151.05     85.82 o 
   0  13   5      611.07      676.20     41.73 o 
   1  13   5       66.45       43.86     22.51 o 
   2  13   5     5562.43     5337.51    197.44 o 
   3  13   5     2486.26     2459.30     60.30 o 
   4  13   5    10581.29    10448.17    214.69 o 
   5  13   5      313.83      341.34     31.57 o 
   6  13   5     2333.58     2338.80     93.94 o 
   7  13   5      938.40      999.87     95.86 o 
  -8  14   5     4357.66     4607.95    162.77 o 
  -7  14   5        0.17       23.14     31.87 o 
  -6  14   5      119.23      153.88     26.80 o 
  -5  14   5       18.07       25.35     21.10 o 
  -4  14   5    21580.31    21054.33    409.18 o 
  -3  14   5       11.58        7.87     15.41 o 
  -2  14   5      404.98      462.23     26.55 o 
  -1  14   5      236.69      206.23      9.34 o 
   0  14   5     9660.58     9687.37    244.45 o 
   1  14   5        7.55        7.07     25.33 o 
   2  14   5     9745.20     9819.09    322.29 o 
   3  14   5       37.92       28.32     17.81 o 
   4  14   5     2359.91     2261.49    107.52 o 
   5  14   5      507.80      559.39     30.88 o 
   6  14   5     4760.20     4854.57    210.11 o 
  -8  15   5      188.32      206.41     40.67 o 
  -7  15   5     2645.94     2623.20    104.24 o 
  -6  15   5     6610.79     6382.13    161.16 o 
  -5  15   5     1467.87     1542.25     57.13 o 
  -4  15   5      578.85      561.65     31.40 o 
  -3  15   5     1493.45     1394.90     57.06 o 
  -2  15   5     7263.55     7587.97    213.67 o 
  -1  15   5     2437.43     2234.18     70.64 o 
   0  15   5     2177.39     2115.95     57.51 o 
   1  15   5      530.58      582.05     52.99 o 
   2  15   5     8205.77     8789.76    351.06 o 
   3  15   5     3762.86     3464.91    199.85 o 
   4  15   5     2134.28     2228.89    127.98 o 
   5  15   5      877.17      904.87     45.07 o 
   6  15   5     2076.94     2007.27    135.45 o 
  -7  16   5     1587.03     1646.20    109.05 o 
  -6  16   5       59.92       43.44     22.94 o 
  -5  16   5     6311.52     6239.56    150.62 o 
  -4  16   5     2723.40     2628.41     81.72 o 
  -3  16   5     6947.42     6646.26    147.42 o 
  -2  16   5       40.74       33.98     12.11 o 
  -1  16   5     2371.30     2242.12     81.57 o 
   0  16   5     1037.84     1096.54     53.28 o 
   1  16   5    17873.10    17358.58    521.13 o 
   2  16   5     2595.87     2770.58    122.23 o 
   3  16   5       23.75       18.77     24.97 o 
   4  16   5      159.68      191.28     21.51 o 
   5  16   5     4338.67     3990.75    221.43 o 
   6  16   5      432.41      418.80    110.80 o 
  -7  17   5     4525.16     4433.87    127.13 o 
  -6  17   5      917.25      909.86     49.73 o 
  -5  17   5     2810.14     2751.19     85.30 o 
  -4  17   5       75.39       95.80     22.49 o 
  -3  17   5     2957.08     2792.27     78.75 o 
  -2  17   5     1223.38     1255.89     59.80 o 
  -1  17   5     7317.60     7456.01    199.27 o 
   0  17   5      552.39      518.15     36.67 o 
   1  17   5       27.45        7.86     35.81 o 
   2  17   5       13.47       25.07     29.38 o 
   3  17   5     6033.92     6112.77    202.40 o 
   4  17   5       75.76      109.89     35.46 o 
   5  17   5      539.59      559.38    104.51 o 
  -6  18   5      134.10      136.66     28.15 o 
  -5  18   5     2664.49     2670.08     98.15 o 
  -4  18   5     5684.48     5543.88    141.30 o 
  -3  18   5     6211.30     6371.33    275.33 o 
  -2  18   5     1062.16     1052.80     29.77 o 
  -1  18   5     1956.68     1681.78     44.19 o 
   0  18   5     3408.01     3761.67    160.45 o 
   1  18   5     8163.20     8239.22    280.73 o 
   2  18   5     1842.12     2149.64    101.39 o 
   3  18   5      196.38      266.35     48.42 o 
   4  18   5      591.80      750.87     90.16 o 
   5  18   5     2773.70     3249.65    255.16 o 
  -6  19   5     5697.39     5817.53    169.76 o 
  -5  19   5      182.79      159.09     41.19 o 
  -4  19   5      196.85      226.55     45.73 o 
  -3  19   5      559.89      643.86     36.35 o 
  -2  19   5    12446.83    12158.70    225.29 o 
  -1  19   5      107.71      109.58     14.95 o 
   0  19   5     1370.03     1464.36     90.15 o 
   1  19   5      122.01      112.33     39.72 o 
   2  19   5     3809.35     3790.68    164.84 o 
   3  19   5      336.71      473.79     67.89 o 
   4  19   5     3964.53     4492.79    211.82 o 
  -5  20   5     1072.01     1045.29     71.44 o 
  -4  20   5     5310.34     5265.35    157.02 o 
  -3  20   5     2065.77     2198.02     73.26 o 
  -2  20   5      630.90      635.21     25.78 o 
  -1  20   5     1007.92      994.96     68.25 o 
   0  20   5     5713.78     5854.91    241.36 o 
   1  20   5      931.11     1075.55    114.20 o 
   2  20   5     2787.71     3028.81    195.84 o 
   3  20   5      172.00      228.66     55.56 o 
  -4  21   5      101.30       89.18     28.16 o 
  -3  21   5     1963.53     2037.62     72.64 o 
  -2  21   5     2122.76     2210.10    106.35 o 
  -1  21   5     2517.14     2657.18    116.08 o 
   0  21   5      485.57      434.53     67.88 o 
   1  21   5       72.21       78.43     41.23 o 
   2  21   5     2218.31     2491.02    137.29 o 
  -2  22   5       33.21       55.15     42.71 o 
  -1  22   5      939.76      986.91    142.14 o 
   0  22   5       24.29       22.30     54.91 o 
 -10   0   6     1639.98     1923.10    220.53 o 
  -8   0   6    21243.87    21666.73    824.14 o 
  -6   0   6     4191.62     4128.46    151.07 o 
  -4   0   6    14666.06    14611.77    388.58 o 
  -2   0   6     3463.04     3363.22    144.91 o 
   0   0   6    63808.65    66321.80   2508.83 o 
   2   0   6    74458.34    77655.20   2762.96 o 
   4   0   6     1614.06     1691.65     57.50 o 
   6   0   6     6257.92     5809.36    169.70 o 
   8   0   6       10.56      -10.15     32.94 o 
 -10   1   6     2593.12     2873.05    133.37 o 
  -9   1   6      196.87      187.74     39.71 o 
  -8   1   6      436.20      387.66     43.27 o 
  -7   1   6     2819.96     2700.67     94.70 o 
  -6   1   6    10646.93    10629.51    235.71 o 
  -5   1   6     2083.68     2068.52     66.85 o 
  -4   1   6      576.11      663.11     30.99 o 
  -3   1   6     2769.74     2628.09     61.47 o 
  -2   1   6    39464.36    40514.55    896.08 o 
  -1   1   6     6449.71     5965.05     98.29 o 
   0   1   6     8482.73     8139.25    147.78 o 
   1   1   6      168.65      179.80     23.55 o 
   2   1   6    28627.08    29584.63    496.72 o 
   3   1   6     7964.81     8048.96    128.42 o 
   4   1   6     3135.69     2989.38     65.29 o 
   5   1   6      217.05      197.99     24.26 o 
   6   1   6      266.11      305.45     29.98 o 
   7   1   6      878.65      910.11     57.49 o 
   8   1   6     3943.33     4032.91    157.58 o 
 -10   2   6      168.70      192.12     44.70 o 
  -9   2   6     6373.43     6621.74    249.10 o 
  -8   2   6     5046.00     5036.96    163.79 o 
  -7   2   6     2076.89     2190.51     78.95 o 
  -6   2   6     2753.68     2905.82     82.74 o 
  -5   2   6    11216.94    11331.94    231.04 o 
  -4   2   6     1352.36     1215.59     39.33 o 
  -3   2   6    16729.26    16489.00    305.66 o 
  -2   2   6     1329.79     1344.76     31.11 o 
  -1   2   6     5178.27     5122.00     77.15 o 
   0   2   6     7422.65     7227.62    171.71 o 
   1   2   6    31060.46    33033.49    695.59 o 
   2   2   6     4994.89     5042.52     82.81 o 
   3   2   6        5.32       10.74     12.07 o 
   4   2   6       15.48       29.97     13.97 o 
   5   2   6     8727.07     8610.68    168.01 o 
   6   2   6     2413.38     2408.60     66.39 o 
   7   2   6     3406.52     3374.13    117.62 o 
   8   2   6       79.71       79.70     26.50 o 
 -10   3   6       20.51       26.68     67.81 o 
  -9   3   6      866.51      866.76     74.89 o 
  -8   3   6      176.19      134.82     37.54 o 
  -7   3   6     6974.52     6883.84    206.50 o 
  -6   3   6       83.41       97.69     22.43 o 
  -5   3   6    12602.75    12956.03    296.53 o 
  -4   3   6      762.79      681.78     30.47 o 
  -3   3   6     4222.39     3909.67     68.82 o 
  -2   3   6      254.85      277.48     14.49 o 
  -1   3   6    38184.55    38957.87    828.55 o 
   0   3   6     1713.79     1784.71     62.80 o 
   1   3   6     1168.84     1300.24     37.50 o 
   2   3   6      434.24      548.46     24.92 o 
   3   3   6    21562.18    20579.54    335.49 o 
   4   3   6     3319.10     3275.25     57.01 o 
   5   3   6      361.79      384.92     28.73 o 
   6   3   6       31.71       20.61     16.54 o 
   7   3   6     5536.58     5279.79    147.56 o 
   8   3   6      143.79      116.15     30.21 o 
 -10   4   6     1081.35     1188.16     96.47 o 
  -9   4   6     2419.11     2613.16    128.82 o 
  -8   4   6     3496.89     3551.37    142.96 o 
  -7   4   6     7065.57     6923.33    178.32 o 
  -6   4   6     1328.42     1352.59     58.19 o 
  -5   4   6     4565.08     4591.36    111.36 o 
  -4   4   6    11558.62    11458.32    221.75 o 
  -3   4   6     6762.01     6701.01    117.61 o 
  -2   4   6       35.21       45.24     11.20 o 
  -1   4   6       28.00       42.83      8.61 o 
   0   4   6     3561.40     3788.11    110.89 o 
   1   4   6    20573.10    22288.87    475.37 o 
   2   4   6     4100.75     4097.88     56.24 o 
   3   4   6       60.99       56.48     13.93 o 
   4   4   6     4386.52     4449.47     81.25 o 
   5   4   6     3742.31     3477.50     74.49 o 
   6   4   6     5903.10     5847.41    119.14 o 
   7   4   6      394.98      418.81     34.87 o 
   8   4   6      132.38      118.09     29.04 o 
 -10   5   6     2294.76     2369.69    129.14 o 
  -9   5   6      126.06      124.55     34.87 o 
  -8   5   6       15.09        5.87     26.57 o 
  -7   5   6     1946.82     1928.90     74.34 o 
  -6   5   6    21668.85    20666.65    481.74 o 
  -5   5   6      326.33      334.09     28.12 o 
  -4   5   6     7116.03     7167.59    142.33 o 
  -3   5   6      357.37      352.39     29.61 o 
  -2   5   6    56963.50    56626.64   1432.78 o 
  -1   5   6     3526.59     3658.82     98.95 o 
   0   5   6    11150.96    11884.98    169.10 o 
   1   5   6     1725.02     1849.28     34.05 o 
   2   5   6     9998.64    10321.46    185.01 o 
   3   5   6      413.29      487.61     25.50 o 
   4   5   6     8360.36     8167.82    127.50 o 
   5   5   6       21.54       36.67     12.48 o 
   6   5   6      579.62      588.99     30.65 o 
   7   5   6      138.99      156.06     23.38 o 
   8   5   6     2885.30     2906.76    108.11 o 
 -10   6   6     1323.66     1649.65    123.98 o 
  -9   6   6      555.32      630.75     66.64 o 
  -8   6   6     9247.85     9333.71    370.75 o 
  -7   6   6      435.76      462.52     49.23 o 
  -6   6   6     3505.25     3518.40    100.79 o 
  -5   6   6      478.77      460.24     28.40 o 
  -4   6   6    13505.74    12842.41    266.10 o 
  -3   6   6     6807.54     7117.01    121.70 o 
  -2   6   6     7165.35     6851.32    115.60 o 
  -1   6   6      601.64      637.53     25.82 o 
   0   6   6    16505.79    16753.82    245.82 o 
   1   6   6     1492.38     1464.63     13.96 o 
   2   6   6     5059.06     4915.91     89.11 o 
   3   6   6       22.44       33.11     12.79 o 
   4   6   6     2678.01     2682.99     48.63 o 
   5   6   6      458.13      417.79     19.23 o 
   6   6   6     6788.24     6326.73    147.37 o 
   7   6   6      145.10      131.05     24.66 o 
   8   6   6      533.86      485.40     39.48 o 
 -10   7   6     1443.03     1532.26    117.63 o 
  -9   7   6      509.84      526.52     83.51 o 
  -8   7   6      613.17      637.86     56.78 o 
  -7   7   6    10542.49    10070.69    309.69 o 
  -6   7   6     7644.83     7300.03    167.96 o 
  -5   7   6     6632.98     6323.97    142.58 o 
  -4   7   6     1067.71     1108.70     40.40 o 
  -3   7   6     3828.76     3627.61     80.30 o 
  -2   7   6    26615.71    26705.15    509.43 o 
  -1   7   6    12375.62    13102.00    344.35 o 
   0   7   6    12167.35    12712.39    352.33 o 
   1   7   6       21.73       36.23      7.52 o 
   2   7   6     4137.02     4181.02    130.94 o 
   3   7   6     9373.26     9510.50    205.86 o 
   4   7   6     7006.76     6572.89    163.62 o 
   5   7   6      443.80      486.70     23.05 o 
   6   7   6        7.23        8.68     15.74 o 
   7   7   6     2532.56     2484.05     80.89 o 
   8   7   6     1956.32     1894.86     84.11 o 
 -10   8   6        0.49      -14.52     47.53 o 
  -9   8   6     4231.96     4264.33    231.12 o 
  -8   8   6        7.08       18.88     25.06 o 
  -7   8   6     5215.16     4954.98    177.04 o 
  -6   8   6       36.62       62.29     25.72 o 
  -5   8   6     7334.43     6930.60    151.76 o 
  -4   8   6     1892.42     1962.51     55.63 o 
  -3   8   6    27864.47    27546.32    567.14 o 
  -2   8   6      805.08      785.26     46.91 o 
  -1   8   6      497.18      471.71     47.05 o 
   0   8   6     1234.06     1314.47     45.05 o 
   1   8   6    25598.30    26591.45    639.84 o 
   2   8   6      255.35      265.51     16.87 o 
   3   8   6      410.15      436.84     26.90 o 
   4   8   6      340.93      318.85     20.88 o 
   5   8   6     6317.13     6099.13    244.40 o 
   6   8   6      352.56      313.94     17.38 o 
   7   8   6     2263.06     2073.50     81.38 o 
   8   8   6        3.62       -0.43     30.13 o 
  -9   9   6      592.23      635.77     63.00 o 
  -8   9   6      104.93       96.58     38.04 o 
  -7   9   6    10447.21     9916.69    523.95 o 
  -6   9   6     2118.70     2051.81     74.58 o 
  -5   9   6     6409.58     6111.04    158.74 o 
  -4   9   6     1246.11     1186.97     42.65 o 
  -3   9   6    11587.69    11401.87    206.37 o 
  -2   9   6     4843.52     4716.85     86.93 o 
  -1   9   6    14821.93    14711.83    680.59 o 
   0   9   6     1009.79     1081.52     34.34 o 
   1   9   6      289.08      344.37     36.34 o 
   2   9   6      200.16      237.89     38.13 o 
   3   9   6    21448.62    21212.29    407.77 o 
   4   9   6     1565.44     1542.00     40.29 o 
   5   9   6      679.26      662.61     41.94 o 
   6   9   6       12.73       56.48     20.73 o 
   7   9   6     3362.35     3226.34    147.61 o 
  -9  10   6     2809.17     2793.82    122.79 o 
  -8  10   6     3139.33     3264.35    145.86 o 
  -7  10   6     1145.73     1191.74     60.41 o 
  -6  10   6      611.41      679.66     54.63 o 
  -5  10   6       63.22      107.86     23.37 o 
  -4  10   6     7593.25     7214.05    162.13 o 
  -3  10   6     2931.44     2796.05     58.30 o 
  -2  10   6     1129.23     1141.79     22.64 o 
  -1  10   6      422.01      406.57     24.75 o 
   0  10   6     8566.33     8737.18    290.28 o 
   1  10   6    10577.52    10338.10    353.77 o 
   2  10   6     2715.58     2721.41    137.63 o 
   3  10   6      133.28      129.34     11.89 o 
   4  10   6     2633.16     2638.31     62.81 o 
   5  10   6     1351.13     1285.63     90.31 o 
   6  10   6     4084.79     3946.42    115.76 o 
   7  10   6     1054.00     1067.16    112.97 o 
  -9  11   6      457.07      521.64     52.39 o 
  -8  11   6      846.89      943.11     96.40 o 
  -7  11   6      201.60      204.44     33.08 o 
  -6  11   6    14206.08    13594.51    320.39 o 
  -5  11   6        9.97        8.46     16.03 o 
  -4  11   6     1992.13     1901.61     58.93 o 
  -3  11   6      986.29     1042.34     33.92 o 
  -2  11   6    22783.01    22317.39    811.88 o 
  -1  11   6      885.36      927.50     37.01 o 
   0  11   6     5669.78     5847.64    108.64 o 
   1  11   6      993.51     1002.21     62.91 o 
   2  11   6     9478.02     8994.46    304.89 o 
   3  11   6        8.04       35.04     11.21 o 
   4  11   6    10292.06    10003.79    183.81 o 
   5  11   6        5.88        9.17     14.88 o 
   6  11   6      334.83      429.36     36.13 o 
   7  11   6       20.67       17.08     23.48 o 
  -9  12   6     1066.00     1199.60     85.97 o 
  -8  12   6     4363.52     4745.32    170.23 o 
  -7  12   6     1290.49     1434.73     81.39 o 
  -6  12   6      852.30      855.37     48.80 o 
  -5  12   6     2618.68     2555.00     69.41 o 
  -4  12   6     9250.29     8830.16    161.07 o 
  -3  12   6     3697.96     3702.63    150.29 o 
  -2  12   6     1753.75     1702.85     77.84 o 
  -1  12   6     1586.22     1573.44     63.31 o 
   0  12   6    10336.93    11124.09    441.22 o 
   1  12   6     2281.65     2180.26     79.79 o 
   2  12   6     1739.10     1622.96     88.66 o 
   3  12   6     1657.66     1576.77     36.12 o 
   4  12   6     4164.68     4002.90     84.61 o 
   5  12   6     1767.37     1763.94    117.25 o 
   6  12   6     4569.54     4495.99    184.32 o 
   7  12   6      514.15      502.80     76.71 o 
  -8  13   6        2.25       50.51     30.97 o 
  -7  13   6     2128.15     2309.15    154.08 o 
  -6  13   6     1919.27     1991.26     91.16 o 
  -5  13   6     4397.38     4413.48    113.72 o 
  -4  13   6       30.64       23.62     13.14 o 
  -3  13   6     5195.79     4914.46    106.89 o 
  -2  13   6     1321.40     1235.78     51.29 o 
  -1  13   6     8053.45     7815.09    202.80 o 
   0  13   6     1953.67     2028.51     63.69 o 
   1  13   6      456.02      445.00     51.55 o 
   2  13   6     2694.13     2637.74    105.81 o 
   3  13   6    15366.35    14432.96    336.67 o 
   4  13   6     1438.11     1432.53     50.25 o 
   5  13   6      162.17      181.43     44.06 o 
   6  13   6      336.70      263.86     29.78 o 
  -8  14   6        2.55       -4.62     24.12 o 
  -7  14   6     3252.64     3144.88    138.74 o 
  -6  14   6       17.57       -3.07     22.88 o 
  -5  14   6     6345.93     6000.07    148.87 o 
  -4  14   6        3.21       10.78     18.11 o 
  -3  14   6    20073.07    19519.07    415.13 o 
  -2  14   6      780.29      744.51     27.91 o 
  -1  14   6     2962.18     2961.01    101.47 o 
   0  14   6        9.17        2.76     19.61 o 
   1  14   6    13341.41    13697.98    408.81 o 
   2  14   6       49.79       85.59     54.20 o 
   3  14   6      111.52      115.18     42.46 o 
   4  14   6      610.17      566.35     59.45 o 
   5  14   6     5673.07     5598.40    152.20 o 
   6  14   6      125.31      105.59     28.39 o 
  -8  15   6       93.10      157.06     41.79 o 
  -7  15   6     2463.02     2368.14     95.57 o 
  -6  15   6     3569.74     3286.97    111.26 o 
  -5  15   6     3153.08     3048.42     77.16 o 
  -4  15   6      350.49      324.93     28.76 o 
  -3  15   6     2330.62     2301.57     59.92 o 
  -2  15   6     6414.73     6921.58    195.50 o 
  -1  15   6     3756.45     3818.46    154.82 o 
   0  15   6     1044.66     1103.54     50.01 o 
   1  15   6       12.39       56.60     32.58 o 
   2  15   6     2518.98     2565.36    117.47 o 
   3  15   6     4275.25     4555.31    241.60 o 
   4  15   6     3022.17     2764.45    107.41 o 
   5  15   6      623.73      491.24    123.41 o 
   6  15   6      394.35      628.29    236.95 o 
  -7  16   6      136.03      157.19     34.26 o 
  -6  16   6       36.63       39.90     21.21 o 
  -5  16   6      968.21      893.23     43.77 o 
  -4  16   6     9514.17     9221.24    205.64 o 
  -3  16   6     5172.32     4898.56    144.88 o 
  -2  16   6      802.60      809.51     36.89 o 
  -1  16   6        8.84       -9.85     37.33 o 
   0  16   6     7318.37     7189.85    156.98 o 
   1  16   6     1054.55     1073.71     76.56 o 
   2  16   6     5646.38     6014.96    195.72 o 
   3  16   6       22.03        8.97     31.31 o 
   4  16   6      451.61      513.75     82.79 o 
   5  16   6      260.91      424.97    115.02 o 
  -7  17   6      443.80      462.89     49.62 o 
  -6  17   6     6763.20     6660.12    166.38 o 
  -5  17   6       13.11       26.58     19.49 o 
  -4  17   6      936.68     1039.73     48.41 o 
  -3  17   6       69.23       61.78     24.23 o 
  -2  17   6    11404.70    11323.88    223.15 o 
  -1  17   6     1258.90     1352.58     81.29 o 
   0  17   6     3886.98     3929.44    182.21 o 
   1  17   6        0.27      -37.66     60.18 o 
   2  17   6     3492.01     3664.34    153.97 o 
   3  17   6      134.29      223.68     43.81 o 
   4  17   6     3298.66     3649.21    197.26 o 
   5  17   6       86.95       93.55     82.86 o 
  -6  18   6       79.19       75.70     24.43 o 
  -5  18   6     1416.80     1435.40     66.94 o 
  -4  18   6     4004.34     3923.80    120.48 o 
  -3  18   6     3509.81     3673.22     96.55 o 
  -2  18   6      186.15      168.20     24.59 o 
  -1  18   6      558.54      636.49     45.98 o 
   0  18   6     2315.75     2585.49    136.35 o 
   1  18   6     6208.52     6439.86    273.48 o 
   2  18   6     1833.13     1878.62    100.38 o 
   3  18   6      414.63      475.07     71.39 o 
   4  18   6      315.34      301.74     58.91 o 
  -5  19   6     2879.94     2948.09     97.72 o 
  -4  19   6      102.24       99.08     27.98 o 
  -3  19   6     2338.87     2301.13     85.33 o 
  -2  19   6      868.19      774.61     55.65 o 
  -1  19   6     7157.74     7278.69    239.97 o 
   0  19   6       27.31       42.74     42.01 o 
   1  19   6       12.57       26.01     34.61 o 
   2  19   6      961.07     1040.46     86.69 o 
   3  19   6     5768.97     6248.25    283.82 o 
  -4  20   6     1170.65     1075.32     90.49 o 
  -3  20   6     2935.69     3024.78    109.73 o 
  -2  20   6       92.48      153.27     39.23 o 
  -1  20   6     1079.38      951.92     75.59 o 
   0  20   6      110.19       79.10     40.69 o 
   1  20   6     6743.13     6975.95    271.17 o 
   2  20   6      525.23      595.91     77.19 o 
  -3  21   6      749.46      706.30     76.16 o 
  -2  21   6     3998.40     4095.39    158.63 o 
  -1  21   6     2428.07     2417.32    126.70 o 
   0  21   6      805.36      909.05     95.18 o 
   1  21   6       77.81      125.82     55.63 o 
  -9   0   7     9424.53     9884.30    417.77 o 
  -7   0   7     4946.08     5466.70    210.83 o 
  -5   0   7     2941.08     3004.87    108.68 o 
  -3   0   7    42275.21    42310.16   1484.41 o 
  -1   0   7    14597.19    15501.00    395.24 o 
   1   0   7    20018.85    20323.23    445.67 o 
   3   0   7     4844.41     4964.48    106.86 o 
   5   0   7     7503.56     7152.62    204.69 o 
   7   0   7     3801.69     3769.00    238.88 o 
 -10   1   7     1059.65     1238.24     95.72 o 
  -9   1   7      962.50      985.55     69.39 o 
  -8   1   7        7.21       -8.83     36.31 o 
  -7   1   7     1901.63     1835.84     99.20 o 
  -6   1   7     4552.38     4532.11    124.49 o 
  -5   1   7     9717.93    10035.01    206.90 o 
  -4   1   7       23.79       41.56     19.32 o 
  -3   1   7      943.31      807.17     34.91 o 
  -2   1   7    10584.41     9979.03    186.63 o 
  -1   1   7    24014.75    23166.78    427.55 o 
   0   1   7     1264.19     1191.06     46.91 o 
   1   1   7      610.69      689.82     28.93 o 
   2   1   7     4549.21     4711.10     93.62 o 
   3   1   7    19257.58    19290.65    499.23 o 
   4   1   7     2526.44     2534.54     59.29 o 
   5   1   7     2030.65     1971.01     54.41 o 
   6   1   7       22.29       -9.41     15.96 o 
   7   1   7     4424.71     4362.83    149.81 o 
   8   1   7      994.45     1003.87     54.72 o 
 -10   2   7     1461.69     1692.70    101.81 o 
  -9   2   7     1405.20     1461.65     89.62 o 
  -8   2   7    11401.18    11258.98    326.22 o 
  -7   2   7     1333.62     1169.00     57.98 o 
  -6   2   7        2.30        1.83     18.94 o 
  -5   2   7      410.84      527.59     42.77 o 
  -4   2   7    29719.21    29105.94    708.03 o 
  -3   2   7     5641.49     5579.58    113.17 o 
  -2   2   7     6304.64     6198.65     99.47 o 
  -1   2   7      289.82      285.32     17.09 o 
   0   2   7    20559.00    20723.55    432.31 o 
   1   2   7     1241.55     1261.06     25.22 o 
   2   2   7    29629.38    30454.82    604.35 o 
   3   2   7       41.85       55.75     11.25 o 
   4   2   7     3430.75     3433.99     85.26 o 
   5   2   7     1272.82     1426.55     46.47 o 
   6   2   7     8424.34     8260.38    187.56 o 
   7   2   7      196.18      212.01     27.68 o 
   8   2   7       58.77       72.06     27.55 o 
 -10   3   7     3416.66     3640.70    180.43 o 
  -9   3   7        9.71        1.58     31.72 o 
  -8   3   7      257.39      277.95     43.00 o 
  -7   3   7       40.81       16.93     21.70 o 
  -6   3   7    16769.55    16668.45    403.83 o 
  -5   3   7     1398.06     1376.08     48.08 o 
  -4   3   7      400.17      392.59     27.55 o 
  -3   3   7      199.76      214.43     27.27 o 
  -2   3   7    25906.69    25707.19    497.23 o 
  -1   3   7     2293.65     2351.89     42.98 o 
   0   3   7    10690.22    10883.27    247.69 o 
   1   3   7       49.77      100.09     12.51 o 
   2   3   7     3535.90     3264.16     64.65 o 
   3   3   7     2036.43     2142.38     75.98 o 
   4   3   7     3929.96     3733.26     83.05 o 
   5   3   7        2.45        5.33     14.94 o 
   6   3   7      308.82      236.54     28.62 o 
   7   3   7        3.52       -2.52     18.52 o 
   8   3   7     3614.76     3724.57    115.83 o 
 -10   4   7     1064.22     1302.47     88.19 o 
  -9   4   7     2157.64     2406.18    107.76 o 
  -8   4   7     7479.60     7244.04    209.81 o 
  -7   4   7     2440.22     2216.14    100.05 o 
  -6   4   7      137.03      152.82     25.48 o 
  -5   4   7     3596.27     3572.76     92.49 o 
  -4   4   7    14891.41    14731.56    329.76 o 
  -3   4   7    11315.27    10324.95    185.88 o 
  -2   4   7     4494.71     4485.80     81.98 o 
  -1   4   7     1888.01     1680.46     46.07 o 
   0   4   7    18435.09    19131.15    339.63 o 
   1   4   7     5914.58     6103.26    113.93 o 
   2   4   7     4268.54     4334.59     68.56 o 
   3   4   7      108.31       95.06     19.20 o 
   4   4   7     1090.49      993.47     32.63 o 
   5   4   7     2812.83     2792.60     63.34 o 
   6   4   7     5072.11     4794.52    170.20 o 
   7   4   7      636.20      582.80     42.90 o 
   8   4   7      111.05      105.53     29.05 o 
 -10   5   7      261.22      279.98     53.85 o 
  -9   5   7      749.75      769.86     83.92 o 
  -8   5   7      698.27      627.74     51.35 o 
  -7   5   7    13077.63    12285.48    305.71 o 
  -6   5   7     2909.05     2810.54     83.42 o 
  -5   5   7     8845.57     8431.55    189.45 o 
  -4   5   7      665.62      676.79     33.07 o 
  -3   5   7     3776.40     3665.36     66.49 o 
  -2   5   7     8087.35     7759.94    142.20 o 
  -1   5   7    21089.57    21637.88    647.79 o 
   0   5   7      148.22      169.92     14.01 o 
   1   5   7        1.21        9.40      9.03 o 
   2   5   7      137.34      165.27     17.41 o 
   3   5   7    14660.76    14540.93    301.69 o 
   4   5   7     1625.99     1671.76     52.10 o 
   5   5   7     2407.74     2185.68    122.94 o 
   6   5   7      172.44      166.38     24.79 o 
   7   5   7     2728.92     2990.09     97.17 o 
 -10   6   7        1.57       33.78     37.02 o 
  -9   6   7     3753.08     4159.41    166.36 o 
  -8   6   7     1012.38     1087.36     80.44 o 
  -7   6   7     6044.71     6045.22    190.14 o 
  -6   6   7      891.51      891.39     44.75 o 
  -5   6   7     4042.43     3955.25    112.53 o 
  -4   6   7     3639.81     3501.54     85.40 o 
  -3   6   7    19570.46    18074.71    359.21 o 
  -2   6   7     3485.63     3538.55     83.28 o 
  -1   6   7     6220.60     6246.35    223.33 o 
   0   6   7     1096.24     1054.81     25.47 o 
   1   6   7    13271.14    13884.88    187.13 o 
   2   6   7     1449.56     1564.89     54.46 o 
   3   6   7      694.54      715.03     28.84 o 
   4   6   7        2.31       -0.95     13.64 o 
   5   6   7     9278.00     8635.24    228.11 o 
   6   6   7      182.33      192.53     21.61 o 
   7   6   7     1155.03     1159.24     79.57 o 
 -10   7   7     1396.04     1622.02    213.27 o 
  -9   7   7      667.44      796.43     99.01 o 
  -8   7   7      354.67      325.81     43.22 o 
  -7   7   7     1593.11     1540.85     81.83 o 
  -6   7   7     6653.19     6488.15    247.44 o 
  -5   7   7     4818.80     4697.53    124.62 o 
  -4   7   7     2449.99     2514.29     62.96 o 
  -3   7   7     2332.03     2111.13     44.05 o 
  -2   7   7     8966.17     8866.01    173.03 o 
  -1   7   7    16367.58    16418.36    318.56 o 
   0   7   7     4843.06     5059.63     54.40 o 
   1   7   7      154.10      153.44      7.22 o 
   2   7   7     4245.77     4256.84     80.61 o 
   3   7   7    10062.44     9263.10    332.02 o 
   4   7   7     4491.90     4399.74     89.80 o 
   5   7   7      200.95      227.70     25.84 o 
   6   7   7       10.36        4.48     11.91 o 
   7   7   7     1883.71     1732.15     92.80 o 
 -10   8   7      524.33      705.67     84.00 o 
  -9   8   7      189.48      236.20     49.16 o 
  -8   8   7     5569.61     5340.69    239.76 o 
  -7   8   7      884.84      894.14     54.98 o 
  -6   8   7      164.66      224.62     28.11 o 
  -5   8   7        2.40        1.20     17.30 o 
  -4   8   7    17452.13    17068.33    369.05 o 
  -3   8   7       79.66       97.12     14.08 o 
  -2   8   7     5504.79     5106.96    106.01 o 
  -1   8   7      998.13     1048.60     44.92 o 
   0   8   7    11433.80    11692.44    352.76 o 
   1   8   7     1000.79     1207.16     64.99 o 
   2   8   7     4578.29     4702.29    130.85 o 
   3   8   7      145.66      148.01     31.52 o 
   4   8   7     3047.14     3112.86     89.37 o 
   5   8   7      289.56      324.70     28.30 o 
   6   8   7     7130.05     6918.60    322.77 o 
   7   8   7      169.36      120.57     34.17 o 
  -9   9   7      374.93      305.24     48.24 o 
  -8   9   7      772.57      852.00     58.54 o 
  -7   9   7     2538.74     2479.70    106.42 o 
  -6   9   7    14322.83    13620.99    316.76 o 
  -5   9   7     1518.41     1480.60     63.09 o 
  -4   9   7     2669.42     2611.89    111.01 o 
  -3   9   7      298.95      349.50     17.53 o 
  -2   9   7    13983.80    13646.82    268.81 o 
  -1   9   7     3927.20     3938.31    180.15 o 
   0   9   7     9696.53    10144.88    190.97 o 
   1   9   7       34.17       75.49     34.09 o 
   2   9   7     8170.88     8256.70    182.14 o 
   3   9   7     2240.21     2143.87     61.83 o 
   4   9   7     8259.67     7746.63    142.98 o 
   5   9   7       71.36       65.26     22.16 o 
   6   9   7       83.70       84.69     27.23 o 
   7   9   7      568.19      619.86     66.78 o 
  -9  10   7     2156.17     2344.96    119.05 o 
  -8  10   7      871.03     1086.51    120.38 o 
  -7  10   7     2215.24     2309.11    108.33 o 
  -6  10   7       37.10       50.94     26.54 o 
  -5  10   7     4902.42     4519.40    116.21 o 
  -4  10   7     8816.41     8340.99    161.05 o 
  -3  10   7    12248.43    11243.08    211.92 o 
  -2  10   7     4561.37     4261.42     97.61 o 
  -1  10   7     1047.70     1019.17     37.72 o 
   0  10   7     7773.56     8070.00    253.79 o 
   1  10   7    12039.33    12326.85    546.99 o 
   2  10   7     3115.19     2922.29    134.98 o 
   3  10   7        5.76       28.44     12.56 o 
   4  10   7      870.84      808.93     28.52 o 
   5  10   7     3178.17     3140.74     99.89 o 
   6  10   7     1275.03     1312.51     80.13 o 
   7  10   7     1110.92     1215.60     89.47 o 
  -9  11   7      489.90      548.46     63.81 o 
  -8  11   7       61.19       43.21     49.84 o 
  -7  11   7     7592.70     7151.52    256.83 o 
  -6  11   7      226.58      252.99     50.02 o 
  -5  11   7     5857.03     5524.99    136.60 o 
  -4  11   7      221.40      214.68     22.65 o 
  -3  11   7     3186.08     2964.19     94.86 o 
  -2  11   7       36.01       39.71     12.25 o 
  -1  11   7    19063.07    19813.67    503.29 o 
   0  11   7       39.45       74.37     29.66 o 
   1  11   7      504.84      506.69     48.17 o 
   2  11   7      437.01      492.19     43.85 o 
   3  11   7    18063.96    18054.62    376.18 o 
   4  11   7      191.67      192.02     18.06 o 
   5  11   7     2278.59     2181.65     60.57 o 
   6  11   7       46.23       61.88     32.71 o 
  -9  12   7     2823.60     2918.97    134.39 o 
  -8  12   7     1258.99     1398.73     77.11 o 
  -7  12   7     1670.62     1609.85     76.53 o 
  -6  12   7      377.21      386.71     43.68 o 
  -5  12   7     3943.28     3755.67    102.83 o 
  -4  12   7     3980.80     3776.85     91.00 o 
  -3  12   7    19748.33    18410.02    410.36 o 
  -2  12   7     1135.13     1038.66     46.34 o 
  -1  12   7     4021.80     4074.13    100.24 o 
   0  12   7     3701.87     3710.69     95.27 o 
   1  12   7     7126.49     7065.16    224.39 o 
   2  12   7     6250.58     6284.76    248.88 o 
   3  12   7      477.39      466.56     58.40 o 
   4  12   7      753.98      771.91     28.15 o 
   5  12   7     2581.16     2672.61     79.71 o 
   6  12   7     1035.26      937.15     59.78 o 
  -8  13   7      135.23      119.46     32.14 o 
  -7  13   7      792.33      734.15     52.67 o 
  -6  13   7     9502.67     9180.30    260.88 o 
  -5  13   7      793.71      707.60     37.62 o 
  -4  13   7      171.85      148.65     17.03 o 
  -3  13   7      100.03      108.65     17.97 o 
  -2  13   7     7108.43     6878.44    192.29 o 
  -1  13   7     4003.15     4113.36    106.52 o 
   0  13   7     3833.38     3798.48    135.30 o 
   1  13   7     1011.60     1103.20     71.68 o 
   2  13   7     1909.81     1981.09     98.00 o 
   3  13   7     1298.59     1391.91    110.76 o 
   4  13   7     3985.67     3959.65    132.29 o 
   5  13   7      135.95      124.19     21.73 o 
   6  13   7       72.34       58.59     42.54 o 
  -8  14   7     6214.34     6216.58    227.38 o 
  -7  14   7       76.70       25.65     24.45 o 
  -6  14   7       23.18       45.61     22.08 o 
  -5  14   7        3.87       15.49     20.82 o 
  -4  14   7    13283.06    12671.26    321.61 o 
  -3  14   7        5.64       33.20     18.17 o 
  -2  14   7     6761.74     6760.51    250.68 o 
  -1  14   7       48.54       68.57     22.80 o 
   0  14   7    10427.36    10499.70    201.40 o 
   1  14   7       80.84      105.96     40.58 o 
   2  14   7     7770.61     8077.18    304.13 o 
   3  14   7        8.92      -59.79     39.86 o 
   4  14   7     1097.74     1325.40    118.61 o 
   5  14   7       11.55       71.08     23.19 o 
  -7  15   7     1815.25     1764.47     89.91 o 
  -6  15   7     4546.74     4474.98    151.27 o 
  -5  15   7     1299.69     1266.15     49.40 o 
  -4  15   7       58.83       44.50     20.11 o 
  -3  15   7      767.38      798.52     68.99 o 
  -2  15   7     2105.65     2168.44     84.13 o 
  -1  15   7     5035.12     5171.64    166.64 o 
   0  15   7     1390.61     1362.22     33.96 o 
   1  15   7      824.47      931.31     73.16 o 
   2  15   7     3012.10     3178.79    137.28 o 
   3  15   7     2609.16     2839.08    135.34 o 
   4  15   7     2509.40     2621.05    154.41 o 
   5  15   7      250.72      239.60     63.41 o 
  -7  16   7     1875.81     1896.16    210.78 o 
  -6  16   7       43.70       41.23     22.54 o 
  -5  16   7     2497.74     2394.41     70.54 o 
  -4  16   7     2840.70     2702.18     96.47 o 
  -3  16   7     7738.28     7764.96    326.69 o 
  -2  16   7     1696.54     1635.01     74.71 o 
  -1  16   7     1137.46     1123.30     53.34 o 
   0  16   7     2100.33     2187.80    112.30 o 
   1  16   7     8428.63     8476.03    298.23 o 
   2  16   7     1092.60     1123.10     74.85 o 
   3  16   7      118.41      159.62     42.74 o 
   4  16   7       82.21       75.12     56.32 o 
  -6  17   7      847.65      858.93     55.70 o 
  -5  17   7     3989.22     3886.70     99.98 o 
  -4  17   7        0.23       27.13     21.65 o 
  -3  17   7     1270.22     1162.74     63.47 o 
  -2  17   7      122.37       96.64     36.08 o 
  -1  17   7    10048.41    10270.86    271.85 o 
   0  17   7      403.04      340.08     63.05 o 
   1  17   7       65.37       96.36     43.34 o 
   2  17   7      653.96      757.84     83.85 o 
   3  17   7     7011.65     7789.10    384.62 o 
   4  17   7      275.05      379.63     66.32 o 
  -6  18   7       18.03       23.20     22.75 o 
  -5  18   7      965.53      919.83     53.43 o 
  -4  18   7     3555.64     3469.02    127.51 o 
  -3  18   7     3749.06     4060.57    127.59 o 
  -2  18   7      409.54      430.33     59.71 o 
  -1  18   7      370.07      362.49     37.23 o 
   0  18   7     3705.13     3790.61    226.97 o 
   1  18   7     2885.37     3034.55    165.96 o 
   2  18   7     1651.83     1754.88    114.76 o 
   3  18   7       39.40       19.21     34.06 o 
  -5  19   7      349.25      332.54     37.92 o 
  -4  19   7       91.80      115.17     34.52 o 
  -3  19   7        1.21       38.69     31.88 o 
  -2  19   7     3838.71     3860.49    159.90 o 
  -1  19   7      468.90      422.57     47.07 o 
   0  19   7     2632.42     2813.91    146.87 o 
   1  19   7       14.41       -9.95     55.95 o 
   2  19   7     1702.38     1955.79    126.53 o 
  -4  20   7     5096.88     5194.62    230.68 o 
  -3  20   7     1237.44     1300.15    109.75 o 
  -2  20   7     1911.86     1917.23    108.10 o 
  -1  20   7       19.49      -13.62     29.62 o 
   0  20   7     5294.84     5498.96    234.46 o 
   1  20   7      423.62      543.35     70.61 o 
  -2  21   7     2221.92     2273.70    118.74 o 
  -1  21   7     2659.28     2765.42    167.11 o 
 -10   0   8      889.26     1072.10    118.11 o 
  -8   0   8    14725.49    14827.11    571.90 o 
  -6   0   8        2.94      171.75    147.33 o 
  -4   0   8    28501.69    28831.40    924.31 o 
  -2   0   8    16999.59    16331.44    424.65 o 
   0   0   8     3558.69     3221.83    143.98 o 
   2   0   8    14328.91    14797.05    413.11 o 
   4   0   8     1591.14     1523.37     76.48 o 
   6   0   8     8136.34     8257.50    500.68 o 
 -10   1   8     3829.66     4220.28    174.26 o 
  -9   1   8      292.05      316.39     49.47 o 
  -8   1   8      436.08      448.25     47.83 o 
  -7   1   8      784.54      899.15     57.42 o 
  -6   1   8     3536.24     3621.08    101.28 o 
  -5   1   8     2969.85     2901.07     84.14 o 
  -4   1   8     1450.18     1401.05     48.65 o 
  -3   1   8      917.25      974.28     34.44 o 
  -2   1   8    23471.69    23152.64    470.51 o 
  -1   1   8     2586.71     2389.82     92.42 o 
   0   1   8     5877.50     5852.27    134.43 o 
   1   1   8       83.02      101.63     13.23 o 
   2   1   8     7403.17     7497.81    141.43 o 
   3   1   8     3706.72     3776.05     71.46 o 
   4   1   8      863.72      940.92     61.23 o 
   5   1   8     1101.25     1030.68     43.61 o 
   6   1   8      202.01      212.13     27.30 o 
   7   1   8      714.51      746.61     46.36 o 
 -10   2   8      358.52      416.62     62.34 o 
  -9   2   8     4448.13     4927.36    205.32 o 
  -8   2   8     3755.14     3680.18    131.48 o 
  -7   2   8     5261.11     5343.88    150.03 o 
  -6   2   8       23.07       98.70     26.07 o 
  -5   2   8     4653.09     4774.33    120.58 o 
  -4   2   8     3284.50     3073.86     71.28 o 
  -3   2   8    18802.88    17723.80    354.60 o 
  -2   2   8     6824.75     7151.50    127.82 o 
  -1   2   8     1292.70     1282.71    106.09 o 
   0   2   8      825.15      919.87     26.02 o 
   1   2   8    16542.33    17170.40    265.93 o 
   2   2   8     1588.80     1682.08     54.33 o 
   3   2   8     1576.92     1474.12     37.96 o 
   4   2   8       34.58        2.29     12.21 o 
   5   2   8     5110.40     4990.63    110.90 o 
   6   2   8     2435.22     2339.50     84.45 o 
   7   2   8     1471.55     1470.81     69.32 o 
 -10   3   8       77.96      160.23     48.02 o 
  -9   3   8     2035.99     2215.04    106.56 o 
  -8   3   8      565.49      599.93     60.30 o 
  -7   3   8     4798.58     4545.19    136.00 o 
  -6   3   8     1817.70     1826.80     66.09 o 
  -5   3   8    21053.73    19938.68    590.67 o 
  -4   3   8        2.21        8.74     15.36 o 
  -3   3   8     3069.42     2877.25     83.70 o 
  -2   3   8       86.15      105.59     29.92 o 
  -1   3   8    52175.10    50749.84   1875.00 o 
   0   3   8      287.72      307.28     14.40 o 
   1   3   8       32.08       54.13     10.75 o 
   2   3   8        1.11        6.37     11.78 o 
   3   3   8     8779.44     8570.00    317.41 o 
   4   3   8      165.56      148.69     34.42 o 
   5   3   8     4164.92     4210.67     94.65 o 
   6   3   8        0.40      -21.91     19.18 o 
   7   3   8     2597.80     2660.49     83.78 o 
 -10   4   8      249.79      229.84     48.68 o 
  -9   4   8     2921.36     3193.59    156.70 o 
  -8   4   8     2611.10     2771.04    134.52 o 
  -7   4   8     2480.30     2532.62     97.63 o 
  -6   4   8       43.30       29.31     20.31 o 
  -5   4   8     5829.42     5744.95    128.62 o 
  -4   4   8    10138.93     9944.53    207.15 o 
  -3   4   8    13631.45    12375.36    232.45 o 
  -2   4   8      489.42      525.43     22.52 o 
  -1   4   8      209.81      244.65     32.92 o 
   0   4   8     1517.86     1587.14     32.83 o 
   1   4   8     9846.26    10182.91    162.99 o 
   2   4   8    10456.67    10368.10    191.00 o 
   3   4   8     1257.94     1283.22     54.32 o 
   4   4   8       55.34       53.57     22.03 o 
   5   4   8     8718.54     8188.72    160.07 o 
   6   4   8     2477.59     2446.79     85.31 o 
   7   4   8     1520.16     1481.22     60.79 o 
 -10   5   8     3438.32     3516.42    156.74 o 
  -9   5   8      258.56      234.33     42.11 o 
  -8   5   8      198.31      208.18     37.52 o 
  -7   5   8     1079.27     1058.25     64.37 o 
  -6   5   8    17379.03    16980.35    420.52 o 
  -5   5   8     1644.15     1664.07     58.76 o 
  -4   5   8     5570.50     5639.79    150.74 o 
  -3   5   8        3.59       20.14     16.35 o 
  -2   5   8    24423.01    23351.92    461.12 o 
  -1   5   8     6144.75     6482.74    189.88 o 
   0   5   8     6399.82     6570.72    156.17 o 
   1   5   8      156.47      150.82     11.48 o 
   2   5   8     6825.66     7515.86    333.22 o 
   3   5   8     1061.09     1205.02     50.64 o 
   4   5   8    14982.24    13749.12    564.44 o 
   5   5   8      309.08      306.79     36.05 o 
   6   5   8      483.27      489.57     42.70 o 
   7   5   8      167.00      158.85     28.63 o 
 -10   6   8      448.10      642.11     77.38 o 
  -9   6   8      660.75      795.37     78.89 o 
  -8   6   8     5849.99     5745.43    223.55 o 
  -7   6   8      158.86      253.97     33.61 o 
  -6   6   8     1339.45     1321.85     64.90 o 
  -5   6   8      146.49      174.72     31.28 o 
  -4   6   8    18919.53    18579.25    494.83 o 
  -3   6   8      976.93      964.80     33.05 o 
  -2   6   8     3604.69     3318.41     60.35 o 
  -1   6   8        9.82       16.90     13.03 o 
   0   6   8     5708.28     5641.75    113.90 o 
   1   6   8     4380.54     4527.37     66.14 o 
   2   6   8     9344.22     9824.13    226.97 o 
   3   6   8      329.30      338.71     34.79 o 
   4   6   8     1453.35     1439.03     91.14 o 
   5   6   8      529.03      515.55     49.81 o 
   6   6   8     5687.22     5762.89    176.15 o 
   7   6   8      157.01      167.74     37.14 o 
 -10   7   8     2119.22     2432.40    145.07 o 
  -9   7   8     1749.53     1787.87    100.94 o 
  -8   7   8      312.22      238.06     43.61 o 
  -7   7   8     5950.72     5835.99    174.79 o 
  -6   7   8    12875.87    12400.41    303.88 o 
  -5   7   8     4581.53     4479.77    109.96 o 
  -4   7   8     2516.43     2411.66    136.07 o 
  -3   7   8      689.43      675.57     26.89 o 
  -2   7   8    13334.37    13255.22    280.49 o 
  -1   7   8    10907.61    11017.01    238.40 o 
   0   7   8     1975.81     2013.03     37.51 o 
   1   7   8       32.22       41.06      7.81 o 
   2   7   8      760.84      768.19     30.94 o 
   3   7   8     5666.03     5562.40    169.71 o 
   4   7   8     4237.55     4277.91    179.04 o 
   5   7   8     1777.23     1758.67    119.63 o 
   6   7   8      173.40      167.30     31.36 o 
   7   7   8      956.71     1030.60     85.89 o 
  -9   8   8     4555.08     4583.89    169.43 o 
  -8   8   8        9.67      -20.45     27.93 o 
  -7   8   8     3417.52     3608.11    164.72 o 
  -6   8   8      490.73      416.79     41.10 o 
  -5   8   8     3467.12     3337.27     85.58 o 
  -4   8   8      314.31      291.16     21.39 o 
  -3   8   8    14180.09    13354.63    254.39 o 
  -2   8   8        4.18        6.26     16.09 o 
  -1   8   8      795.92      851.05     19.17 o 
   0   8   8       78.74       36.44     83.31 o 
   1   8   8    25275.93    26247.85    441.21 o 
   2   8   8       81.48      101.02     25.14 o 
   3   8   8       74.71       71.74     22.47 o 
   4   8   8        1.13      -16.33     18.39 o 
   5   8   8     4563.31     4476.56    130.31 o 
   6   8   8      110.97       97.12     27.35 o 
  -9   9   8     1683.28     1833.58    103.91 o 
  -8   9   8      158.21      196.69     64.46 o 
  -7   9   8     4825.17     4613.85    177.93 o 
  -6   9   8     2442.43     2413.24     79.15 o 
  -5   9   8     6614.66     6294.06    140.17 o 
  -4   9   8      315.02      286.31     30.98 o 
  -3   9   8     2158.89     2080.57     86.52 o 
  -2   9   8     2841.96     2893.56     59.33 o 
  -1   9   8    14742.10    14293.87    459.18 o 
   0   9   8     2788.91     2980.01    123.69 o 
   1   9   8      505.27      638.13     63.35 o 
   2   9   8      264.88      273.86     11.99 o 
   3   9   8     5221.68     5077.94    131.28 o 
   4   9   8      947.78      948.32     51.66 o 
   5   9   8     2676.06     2588.65     74.39 o 
   6   9   8       31.26       44.08     24.34 o 
  -9  10   8      570.92      651.78     67.37 o 
  -8  10   8     2871.42     3191.75    164.44 o 
  -7  10   8      452.36      526.81     56.69 o 
  -6  10   8     1003.83     1060.64     75.16 o 
  -5  10   8      927.57      948.85     42.56 o 
  -4  10   8     6922.13     6427.26    124.40 o 
  -3  10   8     6454.64     5986.29    206.96 o 
  -2  10   8     2487.54     2598.54     64.84 o 
  -1  10   8     2474.41     2470.54    133.82 o 
   0  10   8     4691.65     4914.74    156.30 o 
   1  10   8     6882.64     6820.24    345.83 o 
   2  10   8     6241.54     6669.64    191.22 o 
   3  10   8        4.78       -3.40     14.16 o 
   4  10   8      414.53      404.05     36.06 o 
   5  10   8     1295.53     1263.54     47.19 o 
   6  10   8     2252.89     2145.60    132.30 o 
  -9  11   8        0.52        3.53     40.48 o 
  -8  11   8       20.44       -6.45     26.98 o 
  -7  11   8        4.59       42.97     28.77 o 
  -6  11   8    14316.42    13637.05    403.68 o 
  -5  11   8      259.39      247.35     29.43 o 
  -4  11   8      941.13      854.98     45.62 o 
  -3  11   8        2.74       12.14     10.35 o 
  -2  11   8    15605.59    15444.23    986.78 o 
  -1  11   8      768.25      776.12    129.12 o 
   0  11   8     5302.24     5480.68     92.97 o 
   1  11   8        0.27       37.62     29.01 o 
   2  11   8     6952.75     7359.25    249.08 o 
   3  11   8       33.65       30.88     17.05 o 
   4  11   8     7278.73     7087.38    212.80 o 
   5  11   8       17.89      -14.22     23.54 o 
   6  11   8       13.85       41.12     33.06 o 
  -8  12   8     3464.56     3542.54    261.74 o 
  -7  12   8     1266.41     1182.94     75.95 o 
  -6  12   8      282.04      257.65     34.25 o 
  -5  12   8     2212.76     2067.87     64.32 o 
  -4  12   8     4259.69     3902.15    115.34 o 
  -3  12   8     1172.37     1011.95     28.93 o 
  -2  12   8     3718.83     3739.03    163.64 o 
  -1  12   8        1.14       19.21     15.83 o 
   0  12   8     6413.55     6335.40    232.83 o 
   1  12   8     3315.68     3435.68    163.66 o 
   2  12   8     9540.53     9854.58    455.02 o 
   3  12   8       41.48       44.12     50.76 o 
   4  12   8      378.09      417.06     39.19 o 
   5  12   8      856.20      692.94     80.90 o 
  -8  13   8       21.17       35.78     27.35 o 
  -7  13   8     1925.55     1927.79    158.01 o 
  -6  13   8     2905.16     2881.79    107.71 o 
  -5  13   8     6077.29     5639.88    147.10 o 
  -4  13   8      452.78      398.09     28.42 o 
  -3  13   8     1931.79     1805.35     43.18 o 
  -2  13   8     1672.33     1572.44    138.18 o 
  -1  13   8     8973.98     8910.91    237.33 o 
   0  13   8      701.22      630.39     58.92 o 
   1  13   8      681.99      695.95     64.00 o 
   2  13   8      258.88      202.02     56.13 o 
   3  13   8     7384.02     7794.03    248.03 o 
   4  13   8     1913.69     1969.72    124.67 o 
   5  13   8     1187.68     1378.47    131.80 o 
  -8  14   8        1.98       11.35     25.30 o 
  -7  14   8     3653.48     3692.45    192.63 o 
  -6  14   8       12.73      -22.60     32.91 o 
  -5  14   8     3457.26     3296.64    142.40 o 
  -4  14   8        4.11       -8.61     12.84 o 
  -3  14   8    13787.12    13166.77    492.33 o 
  -2  14   8      427.95      398.62     46.39 o 
  -1  14   8      279.69      289.25     44.28 o 
   0  14   8      239.51      181.38     42.20 o 
   1  14   8    10737.98    11626.36    425.01 o 
   2  14   8      570.53      571.46     69.56 o 
   3  14   8     1888.24     2010.82    107.15 o 
   4  14   8        4.76       14.73     38.00 o 
   5  14   8     2944.18     3533.24    200.88 o 
  -7  15   8     1713.38     1716.35     77.46 o 
  -6  15   8     2909.72     2665.36    105.05 o 
  -5  15   8     4191.94     4056.38    122.32 o 
  -4  15   8       59.16       68.70     17.51 o 
  -3  15   8     1262.14     1324.04     72.20 o 
  -2  15   8     4493.43     4246.17    156.32 o 
  -1  15   8     2897.86     2997.54     92.80 o 
   0  15   8     2723.67     2692.53    142.56 o 
   1  15   8      141.50      169.51     45.42 o 
   2  15   8     1098.31     1178.23     90.22 o 
   3  15   8     4634.95     5105.74    194.35 o 
   4  15   8     1462.44     1550.90    135.89 o 
  -7  16   8      607.29      615.91     47.90 o 
  -6  16   8      101.35      105.36     26.30 o 
  -5  16   8      296.23      291.15     26.39 o 
  -4  16   8     7310.59     6830.46    278.39 o 
  -3  16   8      945.77      995.54     34.68 o 
  -2  16   8     3422.22     3272.82    136.54 o 
  -1  16   8      155.56      139.65     29.70 o 
   0  16   8     3553.56     3739.21    188.50 o 
   1  16   8      615.58      669.32     76.39 o 
   2  16   8     5543.37     6062.39    249.81 o 
   3  16   8      327.88      379.71     63.68 o 
   4  16   8     1079.49     1286.07     97.81 o 
  -6  17   8     6133.10     5696.71    258.54 o 
  -5  17   8       72.56       59.72     18.98 o 
  -4  17   8      272.90      326.55     45.99 o 
  -3  17   8       87.21      169.81     43.19 o 
  -2  17   8     5852.76     5820.98    212.07 o 
  -1  17   8     1107.04     1056.37     58.41 o 
   0  17   8     2423.78     2559.65    136.12 o 
   1  17   8       53.63       45.03     45.04 o 
   2  17   8     1534.44     1703.86    118.92 o 
   3  17   8       11.89       20.52     35.81 o 
  -5  18   8      837.42      698.29     52.07 o 
  -4  18   8     3826.01     3810.04    179.37 o 
  -3  18   8     3418.56     3526.75    152.97 o 
  -2  18   8      842.21      835.28     79.11 o 
  -1  18   8       10.47       16.61     17.88 o 
   0  18   8     1248.78     1399.05    111.99 o 
   1  18   8     2946.24     3075.73    176.61 o 
   2  18   8     3402.40     3547.00    206.61 o 
  -4  19   8       64.62       16.00     41.98 o 
  -3  19   8      523.53      486.61     66.53 o 
  -2  19   8      848.57      819.93     68.04 o 
  -1  19   8     9349.54     9008.61    342.86 o 
   0  19   8      101.17      127.92     81.94 o 
   1  19   8      108.60      175.23     51.38 o 
  -3  20   8     3707.75     3837.41    164.87 o 
  -2  20   8      260.85      289.21     42.70 o 
  -1  20   8        6.43       64.28     52.20 o 
   0  20   8      158.09      183.77     52.90 o 
  -9   0   9     4243.76     4599.14    237.83 o 
  -7   0   9    13372.22    13450.39    503.41 o 
  -5   0   9    15601.68    15259.67    604.48 o 
  -3   0   9    31586.27    28271.21    887.17 o 
  -1   0   9      368.34      486.47     68.47 o 
   1   0   9    18512.59    19478.19    466.56 o 
   3   0   9     7611.79     7652.37    265.04 o 
   5   0   9     2537.85     2735.89    192.40 o 
   7   0   9     2675.99     2860.48    208.53 o 
 -10   1   9      964.53     1111.61     99.74 o 
  -9   1   9      677.12      794.38     65.21 o 
  -8   1   9       37.52       61.83     33.07 o 
  -7   1   9     2102.76     2079.22     90.64 o 
  -6   1   9     2313.60     2263.16     92.47 o 
  -5   1   9     6181.93     5941.68    138.41 o 
  -4   1   9     1290.26     1293.83     49.98 o 
  -3   1   9     3672.70     3446.48     86.62 o 
  -2   1   9     4104.56     3942.44     88.79 o 
  -1   1   9    19116.89    19073.72    503.63 o 
   0   1   9     6776.15     6943.21    129.16 o 
   1   1   9      452.18      525.89     21.81 o 
   2   1   9     1132.32     1254.71     44.29 o 
   3   1   9    15660.04    15483.54    356.88 o 
   4   1   9     2415.08     2332.44     70.43 o 
   5   1   9      615.52      592.80     49.90 o 
   6   1   9       13.00       33.86     23.28 o 
   7   1   9     1024.42     1068.10     68.25 o 
 -10   2   9      195.84      196.26     51.39 o 
  -9   2   9      880.65      960.70     83.72 o 
  -8   2   9     6187.94     6722.27    236.29 o 
  -7   2   9     2884.85     3154.95    114.12 o 
  -6   2   9       25.43       43.09     24.87 o 
  -5   2   9     1717.63     1668.34     62.62 o 
  -4   2   9    19233.14    18458.83    470.88 o 
  -3   2   9     3808.94     3630.89     88.79 o 
  -2   2   9     4901.53     4720.36     92.34 o 
  -1   2   9       10.29       19.55     26.30 o 
   0   2   9     6274.72     6383.85    175.84 o 
   1   2   9     3738.32     3610.35     75.76 o 
   2   2   9     9887.98    10032.05    226.08 o 
   3   2   9      860.34      862.73     44.14 o 
   4   2   9      539.63      560.39     36.47 o 
   5   2   9      301.63      381.79     42.94 o 
   6   2   9     4762.97     4616.90    243.43 o 
   7   2   9      371.84      342.62     37.62 o 
 -10   3   9     5005.10     5802.18    244.97 o 
  -9   3   9      223.06      263.78     44.74 o 
  -8   3   9       39.62       34.93     28.72 o 
  -7   3   9      130.12      127.76     34.86 o 
  -6   3   9    13395.33    13355.59    354.14 o 
  -5   3   9      543.29      599.03     44.50 o 
  -4   3   9     2062.77     1950.06     59.86 o 
  -3   3   9     1051.49     1100.19     36.03 o 
  -2   3   9    10916.46    10184.00    179.61 o 
  -1   3   9      579.31      621.20     38.20 o 
   0   3   9     9581.40     9857.05    175.17 o 
   1   3   9       73.07       89.27     13.69 o 
   2   3   9     1750.91     1860.07     43.05 o 
   3   3   9       17.58        5.82     12.85 o 
   4   3   9    11878.62    12084.90    369.21 o 
   5   3   9      234.75      240.52     37.79 o 
   6   3   9       48.11       61.33     22.48 o 
   7   3   9       17.92       32.91     22.87 o 
 -10   4   9        5.22      -12.51     33.59 o 
  -9   4   9     1648.42     1806.60    132.62 o 
  -8   4   9     4015.67     4299.32    189.75 o 
  -7   4   9     4715.32     4736.27    187.34 o 
  -6   4   9     1767.70     1753.97     75.15 o 
  -5   4   9     3122.82     3005.39     91.03 o 
  -4   4   9    10786.07    10363.55    260.92 o 
  -3   4   9     6803.35     6535.23    122.64 o 
  -2   4   9     3338.36     3193.76     60.55 o 
  -1   4   9      597.52      705.29     59.83 o 
   0   4   9     3409.80     3511.44    102.80 o 
   1   4   9     9524.08     9929.35    170.67 o 
   2   4   9     2237.53     2312.60     57.61 o 
   3   4   9     1960.69     1790.49     80.72 o 
   4   4   9     2296.61     2173.28     79.49 o 
   5   4   9     2437.79     2451.43    146.18 o 
   6   4   9     2930.18     3103.39    132.83 o 
 -10   5   9      483.37      561.03     71.96 o 
  -9   5   9     1224.77     1261.04     99.06 o 
  -8   5   9      133.54      168.81     37.10 o 
  -7   5   9     1399.83     1544.12     71.76 o 
  -6   5   9      778.01      861.50     49.38 o 
  -5   5   9    12960.29    12348.53    283.11 o 
  -4   5   9      321.80      308.77     26.27 o 
  -3   5   9      187.87      163.98     30.32 o 
  -2   5   9     1040.37     1042.02     32.84 o 
  -1   5   9    15008.47    15349.96    481.92 o 
   0   5   9      279.61      266.68     15.86 o 
   1   5   9      436.11      446.22     24.98 o 
   2   5   9      112.25      101.23     10.62 o 
   3   5   9     7621.01     7343.41    207.29 o 
   4   5   9     1334.61     1228.89     57.94 o 
   5   5   9     1049.70     1014.86     65.24 o 
   6   5   9       39.20       35.02     29.36 o 
  -9   6   9     3855.93     4161.83    159.92 o 
  -8   6   9     1673.92     1813.77    120.43 o 
  -7   6   9     8279.08     8213.71    300.49 o 
  -6   6   9       27.63       28.30     25.19 o 
  -5   6   9     6446.15     6162.02    151.92 o 
  -4   6   9      330.63      346.09     26.53 o 
  -3   6   9    15393.12    14453.85    294.40 o 
  -2   6   9     1584.44     1577.57     80.70 o 
  -1   6   9      377.17      417.09     27.11 o 
   0   6   9     1566.67     1651.28     57.47 o 
   1   6   9     7572.77     7884.87    134.49 o 
   2   6   9       73.66       88.65     20.67 o 
   3   6   9     1782.15     1786.05     67.20 o 
   4   6   9      193.05      231.72     33.24 o 
   5   6   9     5480.61     5432.14    208.22 o 
   6   6   9      120.44      164.13     34.52 o 
  -9   7   9      399.10      494.37     55.62 o 
  -8   7   9      124.40      121.34     34.14 o 
  -7   7   9     1584.75     1637.27    102.82 o 
  -6   7   9     9248.69     8947.04    216.80 o 
  -5   7   9     8208.62     7910.86    174.29 o 
  -4   7   9     6008.88     5673.00    129.03 o 
  -3   7   9      847.52      813.85     32.53 o 
  -2   7   9     7459.21     7873.77    183.89 o 
  -1   7   9    12280.33    12907.91    415.42 o 
   0   7   9     2563.82     2626.77     47.84 o 
   1   7   9     2395.65     2396.44     60.59 o 
   2   7   9      568.91      648.13     24.73 o 
   3   7   9     5451.94     5413.02    131.96 o 
   4   7   9     5210.47     5083.64    146.13 o 
   5   7   9     1072.94     1056.04     56.79 o 
   6   7   9       47.14       29.35     25.40 o 
  -9   8   9       67.90       67.98     35.47 o 
  -8   8   9     7099.89     7522.57    273.84 o 
  -7   8   9       87.55       66.73     27.64 o 
  -6   8   9     1191.83     1234.22     56.71 o 
  -5   8   9     1735.14     1761.17     59.22 o 
  -4   8   9     6005.85     5454.14    134.52 o 
  -3   8   9     1600.24     1624.80     44.45 o 
  -2   8   9     3812.56     3980.67    161.44 o 
  -1   8   9        7.96       18.64      8.51 o 
   0   8   9     8321.26     8081.25    101.57 o 
   1   8   9     1066.69     1099.15     41.10 o 
   2   8   9    11011.19    11203.38    187.45 o 
   3   8   9        4.00        9.84     14.83 o 
   4   8   9      273.47      363.11     62.70 o 
   5   8   9      148.73      134.26     28.05 o 
   6   8   9     2974.59     2899.39    217.81 o 
  -9   9   9      249.15      315.92     48.62 o 
  -8   9   9        2.49       14.51     32.49 o 
  -7   9   9      650.04      607.08     48.30 o 
  -6   9   9    15006.58    14278.59    372.91 o 
  -5   9   9     2299.94     2136.33     66.58 o 
  -4   9   9     2359.51     2221.06     62.61 o 
  -3   9   9      351.74      332.32     20.36 o 
  -2   9   9    12106.15    11704.71    260.26 o 
  -1   9   9     4495.92     4611.14    177.94 o 
   0   9   9    10196.92    10043.10    273.55 o 
   1   9   9       87.58       45.98     32.23 o 
   2   9   9     1913.61     1956.55     51.56 o 
   3   9   9      903.64      971.06     32.73 o 
   4   9   9     7041.58     6771.39    170.73 o 
   5   9   9      183.67      163.28     37.90 o 
   6   9   9        0.56       13.87     23.31 o 
  -9  10   9     2733.06     3153.25    303.99 o 
  -8  10   9     2389.56     2460.80    113.42 o 
  -7  10   9     3358.41     3534.52    148.45 o 
  -6  10   9      144.89      124.53     38.34 o 
  -5  10   9     2919.46     2828.53    110.43 o 
  -4  10   9     1554.52     1342.85    108.93 o 
  -3  10   9     4800.16     4539.79    107.13 o 
  -2  10   9      552.84      595.05     20.55 o 
  -1  10   9       50.01       -5.53     29.26 o 
   0  10   9     2191.77     2204.86     30.95 o 
   1  10   9    12143.04    12324.81    560.70 o 
   2  10   9     3143.80     3213.08    155.80 o 
   3  10   9      596.62      621.70     26.63 o 
   4  10   9      625.80      538.86     45.69 o 
   5  10   9     1894.78     1799.28    133.12 o 
  -8  11   9       87.12       73.97     37.25 o 
  -7  11   9     2933.92     2792.29    170.30 o 
  -6  11   9      139.94       79.24     29.00 o 
  -5  11   9     8760.16     7879.75    193.31 o 
  -4  11   9      109.27      111.65     19.77 o 
  -3  11   9      450.07      451.11     27.58 o 
  -2  11   9       66.23       53.14     36.19 o 
  -1  11   9     9921.93    10398.02    284.84 o 
   0  11   9      142.99      118.78     10.65 o 
   1  11   9     1311.22     1318.62     84.73 o 
   2  11   9       42.59       60.20     44.99 o 
   3  11   9     5593.69     5937.23    238.10 o 
   4  11   9        1.77        3.06     30.32 o 
   5  11   9     1639.85     1688.19    120.16 o 
  -8  12   9      809.56      839.96     97.91 o 
  -7  12   9     3501.93     3576.24    165.13 o 
  -6  12   9      237.97      201.88     35.99 o 
  -5  12   9     1673.80     1637.42     56.06 o 
  -4  12   9     4103.75     4069.11    141.07 o 
  -3  12   9    10105.35     9826.91    424.02 o 
  -2  12   9     2144.09     2253.49     81.87 o 
  -1  12   9      845.21      762.38     58.14 o 
   0  12   9     1457.57     1457.46     87.80 o 
   1  12   9     9774.82     9673.85    365.92 o 
   2  12   9      612.49      787.17     78.06 o 
   3  12   9      698.62      825.28     71.14 o 
   4  12   9       29.77      101.42     45.43 o 
   5  12   9     2007.35     2367.98    161.51 o 
  -8  13   9       38.67       50.91     30.93 o 
  -7  13   9      412.69      420.61     46.24 o 
  -6  13   9     5419.11     5114.19    155.98 o 
  -5  13   9     1874.90     1585.63     98.16 o 
  -4  13   9      489.47      468.84     23.34 o 
  -3  13   9      299.05      223.32     14.50 o 
  -2  13   9     8919.95     8822.53    271.52 o 
  -1  13   9     1304.61     1363.30     51.78 o 
   0  13   9     3008.39     3161.72    143.43 o 
   1  13   9       42.97       -0.09     31.25 o 
   2  13   9     1049.85     1238.63    115.79 o 
   3  13   9     1390.34     1574.13    140.17 o 
   4  13   9     5232.03     5299.02    242.63 o 
  -7  14   9       91.07      111.45     32.44 o 
  -6  14   9      178.40      172.22     31.39 o 
  -5  14   9       12.14       11.88     17.57 o 
  -4  14   9     7550.95     7114.66    192.90 o 
  -3  14   9       81.80       82.93     29.61 o 
  -2  14   9     6503.67     6706.08    191.11 o 
  -1  14   9       14.75       16.62     22.92 o 
   0  14   9     6594.97     6961.91    255.94 o 
   1  14   9      185.77      151.09     52.86 o 
   2  14   9     5404.39     5984.49    262.93 o 
   3  14   9       68.18       82.45     57.68 o 
   4  14   9      324.87      465.25     62.50 o 
  -7  15   9     1024.21     1055.76     71.54 o 
  -6  15   9     3682.20     3564.76    117.98 o 
  -5  15   9     1793.77     1639.27     88.39 o 
  -4  15   9     1001.50      989.42     49.33 o 
  -3  15   9      357.79      470.85     73.29 o 
  -2  15   9     3863.42     3977.08    131.64 o 
  -1  15   9     4167.10     4119.48    173.87 o 
   0  15   9     1124.79     1101.15    150.36 o 
   1  15   9       24.96       60.51     52.78 o 
   2  15   9      372.52      472.66     79.19 o 
   3  15   9     1951.89     2263.15    140.61 o 
  -6  16   9      353.90      316.58     34.92 o 
  -5  16   9     1648.22     1425.60     71.62 o 
  -4  16   9     1193.21     1230.28     82.73 o 
  -3  16   9     9049.49     8746.50    276.69 o 
  -2  16   9     1026.67     1105.07     77.95 o 
  -1  16   9        0.44       28.14     23.66 o 
   0  16   9      120.61      213.60     50.79 o 
   1  16   9     4294.58     4392.53    218.25 o 
   2  16   9      709.70      790.87     83.32 o 
   3  16   9      504.11      488.15     74.48 o 
  -5  17   9     4582.95     4203.35    230.59 o 
  -4  17   9       17.69      -40.34     33.93 o 
  -3  17   9       49.38       24.91     52.45 o 
  -2  17   9       90.68       37.28     33.28 o 
  -1  17   9     6619.73     6609.26    320.57 o 
   0  17   9     1077.51     1205.85    104.41 o 
   1  17   9      213.01      214.57     54.87 o 
   2  17   9       79.26       48.09     43.91 o 
  -4  18   9     1459.34     1568.00    115.29 o 
  -3  18   9     3735.29     3422.34    219.02 o 
  -2  18   9     2129.21     2153.25    166.70 o 
  -1  18   9       91.29      113.46     46.24 o 
   0  18   9     2044.40     2152.57    134.93 o 
   1  18   9     3228.42     3656.29    189.20 o 
  -3  19   9       70.38       37.06     43.73 o 
  -2  19   9     3070.50     3017.02    241.51 o 
  -1  19   9      257.05      206.08     55.05 o 
   0  19   9     3528.88     3936.85    201.30 o 
 -10   0  10      121.72       51.29     64.38 o 
  -8   0  10    10048.93    10967.16    455.53 o 
  -6   0  10     1088.38     1071.91    133.49 o 
  -4   0  10    24315.17    22141.70    706.75 o 
  -2   0  10    17547.66    16345.56    459.41 o 
   0   0  10     8118.65     8438.29    323.26 o 
   2   0  10     9323.17     9789.77    235.42 o 
   4   0  10      221.43      104.15    156.20 o 
   6   0  10     3596.97     3556.59    278.92 o 
 -10   1  10     2817.90     3145.75    161.71 o 
  -9   1  10      507.12      636.62     73.27 o 
  -8   1  10       32.47       11.16     32.50 o 
  -7   1  10      984.57     1091.37     63.12 o 
  -6   1  10     6019.96     6156.71    279.67 o 
  -5   1  10     5225.67     5076.37    126.03 o 
  -4   1  10     2482.01     2479.50     68.89 o 
  -3   1  10     1602.44     1443.84     50.00 o 
  -2   1  10     2542.62     2241.48     70.69 o 
  -1   1  10     6553.09     6799.92    227.74 o 
   0   1  10     5271.79     5331.02     94.12 o 
   1   1  10      918.62      913.82     34.26 o 
   2   1  10     3188.50     3293.94     65.15 o 
   3   1  10     2044.59     2065.08     68.01 o 
   4   1  10     7367.71     7407.78    211.99 o 
   5   1  10      209.64      205.29     82.78 o 
   6   1  10      139.57      144.75     38.50 o 
 -10   2  10        4.05      -16.13     34.57 o 
  -9   2  10     2751.15     3257.25    139.91 o 
  -8   2  10      941.53     1115.72     74.98 o 
  -7   2  10     8593.60     8575.36    235.75 o 
  -6   2  10      500.99      576.83     46.24 o 
  -5   2  10     3331.04     3284.00    108.55 o 
  -4   2  10     1176.64     1056.68     56.36 o 
  -3   2  10    18216.07    16405.51    351.39 o 
  -2   2  10     1981.22     1960.22     49.52 o 
  -1   2  10      712.88      699.83     50.44 o 
   0   2  10      909.91      934.45     55.81 o 
   1   2  10     9304.04     9399.37    176.92 o 
   2   2  10     1405.42     1411.41     45.57 o 
   3   2  10     5638.66     5504.68    202.80 o 
   4   2  10       31.37       19.26     24.50 o 
   5   2  10     2785.05     2757.19    149.83 o 
   6   2  10     1014.64      818.06     80.43 o 
  -9   3  10     2047.93     2190.72    134.16 o 
  -8   3  10       39.21      104.16     33.79 o 
  -7   3  10     2796.49     2959.31    129.49 o 
  -6   3  10     1566.80     1464.14     72.69 o 
  -5   3  10    16240.17    15494.04    418.58 o 
  -4   3  10        9.31        8.85     15.50 o 
  -3   3  10      889.49      884.80     43.88 o 
  -2   3  10       96.93      102.09     15.79 o 
  -1   3  10    18074.50    17497.05    443.10 o 
   0   3  10     2008.02     2131.86     46.01 o 
   1   3  10      112.43      125.50     18.24 o 
   2   3  10        6.11       15.23     11.54 o 
   3   3  10    10490.09    10474.89    260.50 o 
   4   3  10       14.21       68.90     34.32 o 
   5   3  10     1228.95     1254.94    122.08 o 
   6   3  10       18.01       -1.27     31.90 o 
  -9   4  10     2438.10     2711.53    160.62 o 
  -8   4  10     2730.43     3108.17    258.81 o 
  -7   4  10     3690.69     3610.56    238.75 o 
  -6   4  10      567.72      663.40     44.58 o 
  -5   4  10      973.11     1109.75     57.63 o 
  -4   4  10     4515.45     4183.68    106.04 o 
  -3   4  10     6156.38     5803.36    115.03 o 
  -2   4  10     2971.06     2893.79     69.31 o 
  -1   4  10       46.16       92.16     28.55 o 
   0   4  10     3600.00     3627.78     66.38 o 
   1   4  10     2717.71     2890.79     57.84 o 
   2   4  10     4196.34     3955.49     76.06 o 
   3   4  10     3121.43     3169.93    192.85 o 
   4   4  10       90.54       75.88     28.09 o 
   5   4  10     2426.34     2606.55    180.63 o 
   6   4  10     1768.27     2016.51    214.64 o 
  -9   5  10      336.23      367.24     57.18 o 
  -8   5  10      173.55      254.87     47.69 o 
  -7   5  10      655.47      750.68     52.91 o 
  -6   5  10    12834.89    12513.81    323.32 o 
  -5   5  10     2742.00     2770.27     83.43 o 
  -4   5  10     1611.89     1660.63     68.30 o 
  -3   5  10       11.90        3.33     12.07 o 
  -2   5  10     5879.28     5514.71    107.32 o 
  -1   5  10     1063.99     1063.87     51.50 o 
   0   5  10     9202.36     9489.91    154.51 o 
   1   5  10      121.96       99.03     13.03 o 
   2   5  10      200.66      196.55     18.80 o 
   3   5  10     1667.18     1782.82    111.39 o 
   4   5  10     6142.73     6276.32    192.14 o 
   5   5  10      134.18      152.66     36.31 o 
   6   5  10        5.16       13.12     32.37 o 
  -9   6  10      424.10      507.60     59.14 o 
  -8   6  10     4704.14     5558.06    259.86 o 
  -7   6  10      352.78      392.59     43.63 o 
  -6   6  10     3082.33     2825.48    109.56 o 
  -5   6  10      161.36      164.59     29.56 o 
  -4   6  10     9100.52     8449.69    207.51 o 
  -3   6  10     1414.75     1437.53     40.49 o 
  -2   6  10     3375.19     3391.59    121.05 o 
  -1   6  10       59.67       98.28     13.71 o 
   0   6  10     6496.01     6504.46    122.63 o 
   1   6  10       65.59       73.44     11.78 o 
   2   6  10    11939.49    12234.72    222.58 o 
   3   6  10      478.30      509.40     32.57 o 
   4   6  10     1261.78     1373.45     61.41 o 
   5   6  10       75.40      115.61     29.83 o 
   6   6  10     3242.42     3539.54    154.07 o 
  -9   7  10     1445.45     1834.02    107.31 o 
  -8   7  10      220.44      179.93     43.12 o 
  -7   7  10     1164.40     1202.74     64.54 o 
  -6   7  10     6708.11     6459.37    203.60 o 
  -5   7  10     3392.56     3194.63    139.95 o 
  -4   7  10       29.65       30.27     21.40 o 
  -3   7  10        3.09       12.80     15.42 o 
  -2   7  10     2586.78     2597.58     92.83 o 
  -1   7  10    11336.03    11491.90    289.77 o 
   0   7  10     2961.28     3131.32     54.83 o 
   1   7  10     1040.94     1024.02     24.69 o 
   2   7  10      713.23      772.75     36.34 o 
   3   7  10     4467.48     4564.11    115.03 o 
   4   7  10     4357.97     4385.72    132.94 o 
   5   7  10      610.74      590.69     47.43 o 
  -9   8  10     2281.91     2593.75    133.51 o 
  -8   8  10      122.69      141.62     36.29 o 
  -7   8  10     3521.66     3573.27    140.32 o 
  -6   8  10      416.59      357.94     34.75 o 
  -5   8  10      620.09      641.98     52.82 o 
  -4   8  10     1000.23      941.36     58.57 o 
  -3   8  10    10497.85     9803.83    242.81 o 
  -2   8  10        2.68       12.56     28.99 o 
  -1   8  10       46.93       88.31     17.36 o 
   0   8  10      305.77      330.02     32.12 o 
   1   8  10     9927.61     9864.21    192.29 o 
   2   8  10      334.88      298.58     27.25 o 
   3   8  10      986.48     1009.56     45.81 o 
   4   8  10        1.20       55.89     29.59 o 
   5   8  10     3154.45     3137.92    109.04 o 
  -9   9  10     2181.97     2418.84    156.80 o 
  -8   9  10        0.26      -10.28     26.46 o 
  -7   9  10     3763.10     3655.50    139.14 o 
  -6   9  10     1847.03     1811.72    124.84 o 
  -5   9  10    12831.86    11622.20    562.61 o 
  -4   9  10       34.05       27.11     19.59 o 
  -3   9  10      430.33      366.38     20.93 o 
  -2   9  10      741.96      721.80     51.45 o 
  -1   9  10    15251.71    15042.66    865.78 o 
   0   9  10      129.25      114.64     19.68 o 
   1   9  10     1249.29     1254.47     89.61 o 
   2   9  10      187.76      163.20     16.49 o 
   3   9  10     3981.45     4169.12    121.27 o 
   4   9  10      870.45      959.77     79.37 o 
   5   9  10     1921.05     1700.84     75.56 o 
  -8  10  10     2903.75     2847.90    130.27 o 
  -7  10  10      932.75      904.50     89.00 o 
  -6  10  10      471.44      429.61     38.45 o 
  -5  10  10      801.66      805.17     39.63 o 
  -4  10  10     6207.70     5572.34    243.29 o 
  -3  10  10     5867.29     5739.13    206.87 o 
  -2  10  10     6165.65     5865.19    178.25 o 
  -1  10  10      770.71      909.15     97.38 o 
   0  10  10     6995.91     7203.66    208.27 o 
   1  10  10     3018.24     3201.40    140.06 o 
   2  10  10     3848.40     4215.57    184.09 o 
   3  10  10      364.40      333.12     18.27 o 
   4  10  10      370.27      478.70     64.43 o 
   5  10  10      818.93      994.87    102.02 o 
  -8  11  10       12.61      -20.70     37.51 o 
  -7  11  10       41.93       30.54     26.26 o 
  -6  11  10    11488.42    10499.95    515.73 o 
  -5  11  10      270.25      311.35     29.86 o 
  -4  11  10     1126.68      988.97     60.67 o 
  -3  11  10        8.59        0.56     11.99 o 
  -2  11  10     6279.33     6069.57    250.02 o 
  -1  11  10      104.98       32.93     51.00 o 
   0  11  10    13027.77    13147.90    572.30 o 
   1  11  10      500.67      499.78     60.03 o 
   2  11  10      209.50      287.48     56.00 o 
   3  11  10        7.95       69.52     44.83 o 
   4  11  10     3317.45     3312.17    171.00 o 
  -8  12  10     3882.17     3854.87    247.99 o 
  -7  12  10     1102.49     1048.93     81.92 o 
  -6  12  10      295.41      309.28     33.12 o 
  -5  12  10      341.25      315.15     41.24 o 
  -4  12  10     6258.66     5574.79    238.73 o 
  -3  12  10     1836.97     1890.08     62.76 o 
  -2  12  10     6203.70     6432.12    270.54 o 
  -1  12  10      660.73      678.53     39.53 o 
   0  12  10     3006.47     3029.93    144.28 o 
   1  12  10     1706.37     1864.28    109.37 o 
   2  12  10     5066.27     5521.48    241.82 o 
   3  12  10      721.31      798.00     80.70 o 
   4  12  10       90.62      101.74     40.75 o 
  -7  13  10     2348.77     2286.01    177.28 o 
  -6  13  10      937.91      911.77     55.76 o 
  -5  13  10     8575.14     8295.74    223.61 o 
  -4  13  10       19.89       16.23     14.63 o 
  -3  13  10     1077.35      919.46    180.53 o 
  -2  13  10     1037.43     1049.87     98.01 o 
  -1  13  10     8120.67     8566.16    209.12 o 
   0  13  10      611.47      650.62     79.65 o 
   1  13  10      339.05      391.64     59.43 o 
   2  13  10      172.00      323.86     79.05 o 
   3  13  10     3698.89     4286.77    233.27 o 
   4  13  10     1157.58     1368.78    141.55 o 
  -7  14  10     3505.55     3541.91    257.47 o 
  -6  14  10       10.09        1.66     33.65 o 
  -5  14  10      303.19      249.40     23.40 o 
  -4  14  10      145.98      135.31     24.29 o 
  -3  14  10     8462.77     7643.00    642.56 o 
  -2  14  10      174.66      202.11     32.14 o 
  -1  14  10      673.81      714.21     46.47 o 
   0  14  10       29.50       38.96     47.06 o 
   1  14  10     5775.01     6239.26    376.95 o 
   2  14  10       70.94      106.60     46.43 o 
   3  14  10     2375.08     2800.65    227.32 o 
  -6  15  10     1858.46     1827.63    106.12 o 
  -5  15  10     2739.61     2618.17     99.40 o 
  -4  15  10      694.30      688.40     46.15 o 
  -3  15  10     1570.03     1373.13    210.99 o 
  -2  15  10      746.76      841.20     74.05 o 
  -1  15  10     3662.99     3516.67    111.99 o 
   0  15  10     1555.94     1711.31    126.72 o 
   1  15  10       95.86       98.85     51.05 o 
   2  15  10       20.77       72.25     46.01 o 
   3  15  10     2530.96     2927.25    174.83 o 
  -5  16  10       47.20       34.24     32.68 o 
  -4  16  10     3795.93     4043.32    225.92 o 
  -3  16  10      760.36      719.58    121.41 o 
  -2  16  10     4994.22     5185.04    209.00 o 
  -1  16  10      217.02      238.86     66.61 o 
   0  16  10     3677.89     3557.67    197.42 o 
   1  16  10     1040.81     1093.72     98.11 o 
   2  16  10     3620.73     3712.04    201.23 o 
  -4  17  10      867.19      880.92     91.32 o 
  -3  17  10      102.23      134.69     54.43 o 
  -2  17  10     2279.34     2585.25    172.78 o 
  -1  17  10      413.20      457.42     98.38 o 
   0  17  10     2563.48     2818.58    163.59 o 
   1  17  10        5.95       24.67     41.21 o 
  -3  18  10     2863.99     2869.42    204.61 o 
  -2  18  10      941.64     1034.10    180.01 o 
  -1  18  10       74.67       47.64     48.75 o 
  -9   0  11     3671.99     4169.62    374.39 o 
  -7   0  11    11577.28    11806.18    875.93 o 
  -5   0  11     2841.19     2650.84    189.02 o 
  -3   0  11    11988.82    10778.04    399.60 o 
  -1   0  11     2581.40     2504.10    144.26 o 
   1   0  11     6653.69     7067.96    210.68 o 
   3   0  11     1956.60     1962.61     84.58 o 
   5   0  11      658.28      690.71    116.85 o 
  -9   1  11     2348.41     2623.24    128.88 o 
  -8   1  11        8.19      -10.86     27.96 o 
  -7   1  11     3704.79     4002.52    137.60 o 
  -6   1  11     2245.79     2157.42     83.18 o 
  -5   1  11     3280.06     3156.53    123.13 o 
  -4   1  11     2231.30     2039.44     74.26 o 
  -3   1  11      920.06      884.43     38.47 o 
  -2   1  11      937.66     1014.99     76.52 o 
  -1   1  11    11689.39    11564.89    255.61 o 
   0   1  11     3748.01     3577.56     81.58 o 
   1   1  11      521.74      528.57     25.29 o 
   2   1  11      629.53      629.36     28.05 o 
   3   1  11     5239.94     5413.59    109.23 o 
   4   1  11     1106.51     1075.80     62.19 o 
   5   1  11      462.31      664.72    129.91 o 
  -9   2  11      595.96      733.09     75.44 o 
  -8   2  11     7421.75     8066.43    326.93 o 
  -7   2  11     2023.97     2342.45    108.68 o 
  -6   2  11     1849.39     1973.70    103.73 o 
  -5   2  11      108.48      125.88     24.86 o 
  -4   2  11     8134.08     7541.47    207.66 o 
  -3   2  11     3776.05     3457.87     81.64 o 
  -2   2  11     7444.53     6749.12    214.83 o 
  -1   2  11      167.35      169.34     22.15 o 
   0   2  11     1351.03     1412.49     38.29 o 
   1   2  11     2684.91     2638.67     56.53 o 
   2   2  11     6497.42     6619.44    126.08 o 
   3   2  11      115.12      151.58     20.88 o 
   4   2  11        3.42       10.66     27.01 o 
   5   2  11       47.08       29.50     57.22 o 
  -9   3  11       86.83       47.70     39.06 o 
  -8   3  11       46.49       51.61     35.02 o 
  -7   3  11      387.42      381.26     46.72 o 
  -6   3  11    10482.36     9967.82    305.85 o 
  -5   3  11     1397.35     1413.41     91.10 o 
  -4   3  11     4595.37     4506.26    142.35 o 
  -3   3  11       24.76       13.40     17.51 o 
  -2   3  11     4329.51     4002.82    114.81 o 
  -1   3  11       21.49       14.65     16.04 o 
   0   3  11    10789.36    10807.99    205.14 o 
   1   3  11       69.26       46.67     14.96 o 
   2   3  11     2302.62     2454.71     60.26 o 
   3   3  11       69.36       55.12     15.25 o 
   4   3  11     6044.72     6564.28    256.84 o 
   5   3  11       63.56       39.01     51.06 o 
  -9   4  11      578.41      720.21    121.83 o 
  -8   4  11     3226.14     3768.19    171.20 o 
  -7   4  11     4023.69     4487.18    159.80 o 
  -6   4  11      428.02      477.28     52.34 o 
  -5   4  11     1791.64     1688.08    106.12 o 
  -4   4  11     8464.86     7996.04    208.83 o 
  -3   4  11     6956.55     6418.60    166.90 o 
  -2   4  11     2638.35     2639.38     98.21 o 
  -1   4  11       32.02        4.53     18.90 o 
   0   4  11     3756.66     3847.96     72.76 o 
   1   4  11     2475.32     2323.65     52.30 o 
   2   4  11    10420.83    10554.92    188.27 o 
   3   4  11      771.74      851.89     58.05 o 
   4   4  11       47.78       45.40     28.81 o 
   5   4  11     1423.49     1377.63    121.44 o 
  -9   5  11     2762.79     3365.44    153.99 o 
  -8   5  11       20.68       45.10     33.30 o 
  -7   5  11     1399.99     1557.26     77.43 o 
  -6   5  11     1520.04     1430.20     65.09 o 
  -5   5  11    10499.56    10013.30    248.87 o 
  -4   5  11      628.24      645.00     37.12 o 
  -3   5  11        0.92       35.43     21.12 o 
  -2   5  11      413.62      453.19     36.92 o 
  -1   5  11    16279.21    16186.04    641.34 o 
   0   5  11     1871.02     1776.74     44.27 o 
   1   5  11     3367.40     3321.42     78.45 o 
   2   5  11      179.37      230.79     23.09 o 
   3   5  11     6145.98     6388.57    178.77 o 
   4   5  11      741.95      791.37     66.63 o 
   5   5  11     2896.14     3233.69    171.93 o 
  -9   6  11     1967.81     2583.13    160.28 o 
  -8   6  11      534.30      578.42     78.91 o 
  -7   6  11     4293.25     4444.19    204.32 o 
  -6   6  11       30.02       46.32     23.57 o 
  -5   6  11     1447.72     1390.57     61.16 o 
  -4   6  11      245.43      264.65     32.53 o 
  -3   6  11     9873.54     9723.54    258.24 o 
  -2   6  11      470.60      483.03     45.83 o 
  -1   6  11      360.56      431.24     23.79 o 
   0   6  11      261.43      279.88     19.30 o 
   1   6  11     7842.91     8052.98    136.54 o 
   2   6  11     1918.70     1810.02     52.84 o 
   3   6  11     1663.50     1845.45     64.01 o 
   4   6  11       26.96       23.87     43.21 o 
   5   6  11     1841.56     2042.75    125.00 o 
  -9   7  11     1587.14     1701.46    122.06 o 
  -8   7  11      165.55      224.32     42.19 o 
  -7   7  11     1272.55     1302.51     70.50 o 
  -6   7  11     2973.57     2936.58    118.10 o 
  -5   7  11     7713.71     7068.19    408.69 o 
  -4   7  11     1094.88     1077.92     67.05 o 
  -3   7  11      542.55      491.36     25.96 o 
  -2   7  11    11136.97    11195.38    396.07 o 
  -1   7  11     5262.42     5417.71    135.91 o 
   0   7  11     3702.15     3631.53     85.21 o 
   1   7  11      457.67      461.87     22.21 o 
   2   7  11      669.20      677.49     26.54 o 
   3   7  11     2300.82     2435.96     83.08 o 
   4   7  11     2308.03     2435.67     75.83 o 
   5   7  11     1197.49     1197.20     76.50 o 
  -8   8  11     5576.00     6022.78    419.16 o 
  -7   8  11      420.93      451.30     66.52 o 
  -6   8  11      509.58      465.25     38.53 o 
  -5   8  11       20.78       15.83     20.54 o 
  -4   8  11     5303.43     4813.93    120.27 o 
  -3   8  11       96.64       88.07     17.44 o 
  -2   8  11     5989.83     6020.23    283.86 o 
  -1   8  11      547.03      568.93     21.72 o 
   0   8  11      989.41      918.08     27.82 o 
   1   8  11       34.85       31.13     13.13 o 
   2   8  11     9375.01     9613.33    166.51 o 
   3   8  11        8.54       -7.54     20.43 o 
   4   8  11      336.70      266.11     26.61 o 
  -8   9  11      391.35      433.57     79.16 o 
  -7   9  11       98.27      140.40     37.10 o 
  -6   9  11     6314.91     5843.64    234.51 o 
  -5   9  11      514.00      501.85     34.10 o 
  -4   9  11     1037.99      983.51     38.98 o 
  -3   9  11       18.78       18.54     17.30 o 
  -2   9  11     3328.35     3242.91     71.40 o 
  -1   9  11     3080.72     3026.86     89.57 o 
   0   9  11     8106.25     8440.51    188.20 o 
   1   9  11      271.49      268.53     53.80 o 
   2   9  11      301.52      247.63     43.15 o 
   3   9  11      553.33      614.64     46.24 o 
   4   9  11     1849.66     2154.45    126.38 o 
  -8  10  11     1777.79     1774.19    109.00 o 
  -7  10  11     2664.77     2591.18    233.77 o 
  -6  10  11       42.59       76.84     27.22 o 
  -5  10  11      540.61      567.10     43.24 o 
  -4  10  11     1776.42     1787.11     57.10 o 
  -3  10  11     3497.51     3719.11    118.32 o 
  -2  10  11     3444.01     3335.05    118.90 o 
  -1  10  11      149.57       64.43     41.63 o 
   0  10  11     1610.77     1615.03    109.16 o 
   1  10  11     4175.96     4295.07    178.04 o 
   2  10  11     2541.96     2661.55    186.19 o 
   3  10  11      667.78      754.80    102.62 o 
   4  10  11      193.80      176.56     66.00 o 
  -7  11  11     1071.14     1037.54     79.35 o 
  -6  11  11        1.13      -14.83     25.09 o 
  -5  11  11     9756.01     9253.72    263.56 o 
  -4  11  11       60.63       77.93     23.81 o 
  -3  11  11        2.67        6.66     17.58 o 
  -2  11  11       76.53       98.28     50.46 o 
  -1  11  11    13530.77    14084.69    549.18 o 
   0  11  11      206.02      216.41     55.89 o 
   1  11  11     1323.40     1619.28    144.23 o 
   2  11  11       29.72       50.07     44.03 o 
   3  11  11     2086.53     2414.64    157.32 o 
  -7  12  11     3018.33     2870.62    225.47 o 
  -6  12  11      773.21      868.98     55.01 o 
  -5  12  11      442.01      370.89     32.89 o 
  -4  12  11     2590.15     2377.17     74.64 o 
  -3  12  11     5384.49     5343.62    542.20 o 
  -2  12  11      719.84      745.14     94.69 o 
  -1  12  11      784.64      879.36     38.95 o 
   0  12  11      148.24      172.44     54.98 o 
   1  12  11     5307.66     5573.76    291.49 o 
   2  12  11     1164.20     1313.50    101.76 o 
   3  12  11      544.31      716.27     80.21 o 
  -6  13  11     3913.06     3276.91    315.01 o 
  -5  13  11     1686.27     1429.06     95.95 o 
  -4  13  11     2256.32     2141.66     99.24 o 
  -3  13  11       31.62      125.66     64.23 o 
  -2  13  11     3393.83     3734.02    154.84 o 
  -1  13  11     1765.34     1749.81    119.95 o 
   0  13  11     2189.58     2239.27    129.51 o 
   1  13  11      148.55      187.09     55.32 o 
   2  13  11      152.91      204.65     62.35 o 
   3  13  11      755.33      879.86     92.63 o 
  -6  14  11     1466.54     1322.33    125.69 o 
  -5  14  11       25.67       48.17     43.95 o 
  -4  14  11     6317.42     6004.51    244.39 o 
  -3  14  11      237.25      287.88     43.29 o 
  -2  14  11     4934.86     4613.74    249.25 o 
  -1  14  11       61.13      114.98     52.71 o 
   0  14  11      732.93      850.09     85.34 o 
   1  14  11       19.15       23.96     43.26 o 
   2  14  11     5124.75     5600.33    258.67 o 
  -5  15  11     3382.69     3345.22    144.80 o 
  -4  15  11      742.85      795.02    206.98 o 
  -3  15  11        6.30       20.65     40.32 o 
  -2  15  11     3848.46     3771.36    137.16 o 
  -1  15  11     2185.58     2311.17    186.27 o 
   0  15  11     1814.27     1974.70    143.03 o 
   1  15  11      251.00      255.89     60.11 o 
  -4  16  11      564.92      509.43     85.91 o 
  -3  16  11     5310.27     5517.37    232.37 o 
  -2  16  11      159.64      151.88     59.95 o 
  -1  16  11       19.16       54.44     48.72 o 
   0  16  11       49.30       -2.07     38.24 o 
  -2  17  11      189.28      214.18     66.97 o 
  -1  17  11     4761.77     5032.44    244.24 o 
  -8   0  12     7567.03     8324.39    381.88 o 
  -6   0  12     4661.41     4750.73    236.59 o 
  -4   0  12     5271.09     4571.00    162.66 o 
  -2   0  12     9893.79     9021.55    358.23 o 
   0   0  12     3973.47     3916.85    126.93 o 
   2   0  12     6755.27     6502.57    187.17 o 
   4   0  12      134.90       55.43     35.19 o 
  -9   1  12     1026.38     1273.47    100.02 o 
  -8   1  12        9.57       19.20     34.22 o 
  -7   1  12      250.45      319.71     44.26 o 
  -6   1  12     5890.86     5604.69    286.57 o 
  -5   1  12     2286.26     2275.82    113.70 o 
  -4   1  12     2054.20     1984.45     79.64 o 
  -3   1  12       30.68       -9.10     16.19 o 
  -2   1  12     3782.92     3691.49    167.45 o 
  -1   1  12     1740.06     1660.77     55.85 o 
   0   1  12     8829.04     8759.73    165.33 o 
   1   1  12      314.42      375.66     24.98 o 
   2   1  12      504.87      479.50     31.50 o 
   3   1  12     1331.70     1407.48     49.68 o 
   4   1  12     5233.44     5266.15    135.43 o 
  -9   2  12     1172.43     1398.07    104.15 o 
  -8   2  12     1734.29     1986.05    111.15 o 
  -7   2  12     7070.29     7715.60    235.65 o 
  -6   2  12      339.01      385.76     40.97 o 
  -5   2  12      990.05     1004.06     67.32 o 
  -4   2  12     1114.75     1130.46     78.83 o 
  -3   2  12    10556.25     9746.47    210.46 o 
  -2   2  12     1370.53     1298.25     63.02 o 
  -1   2  12     1375.20     1324.37     69.50 o 
   0   2  12      254.25      264.33     26.91 o 
   1   2  12     8123.64     8043.94    154.44 o 
   2   2  12     1259.03     1307.15     45.47 o 
   3   2  12     1486.00     1438.66     53.96 o 
   4   2  12      160.77      189.05     28.11 o 
  -9   3  12     2940.96     3143.61    205.72 o 
  -8   3  12        8.93       35.22     32.61 o 
  -7   3  12      967.84     1113.70     70.96 o 
  -6   3  12        2.33       20.56     23.85 o 
  -5   3  12     7745.94     7338.91    289.77 o 
  -4   3  12       33.99       33.68     20.63 o 
  -3   3  12        2.73        6.14     20.42 o 
  -2   3  12       12.95       41.89     21.62 o 
  -1   3  12     8164.99     8276.87    188.09 o 
   0   3  12       21.72       20.26     14.66 o 
   1   3  12     1773.95     1752.48     50.48 o 
   2   3  12        5.58       35.54     16.75 o 
   3   3  12     2552.75     2755.66     95.70 o 
   4   3  12       33.92       29.55     24.89 o 
  -8   4  12     2247.66     2607.41    119.69 o 
  -7   4  12     2617.14     2829.11    121.34 o 
  -6   4  12     1230.03     1169.91     71.06 o 
  -5   4  12       15.60      -12.16     20.27 o 
  -4   4  12     3721.06     3559.08    172.27 o 
  -3   4  12     5508.79     5083.50    129.32 o 
  -2   4  12     3902.54     3714.09    118.59 o 
  -1   4  12      128.73      145.74     20.53 o 
   0   4  12      679.71      680.92     36.87 o 
   1   4  12     6574.63     6635.53    142.74 o 
   2   4  12     1431.73     1498.46     43.40 o 
   3   4  12     1479.54     1649.87     64.59 o 
   4   4  12       32.82       38.06     22.71 o 
  -8   5  12       91.67       81.44     51.74 o 
  -7   5  12       52.94      114.12     39.20 o 
  -6   5  12     4151.81     4052.04    139.67 o 
  -5   5  12      722.74      664.80     55.42 o 
  -4   5  12     4418.88     4188.59    132.88 o 
  -3   5  12      164.75      152.92     21.19 o 
  -2   5  12     4239.92     4216.44    176.03 o 
  -1   5  12      543.50      504.69     43.35 o 
   0   5  12     8764.19     8669.79    227.57 o 
   1   5  12      456.88      498.80     26.38 o 
   2   5  12      321.85      354.13     20.95 o 
   3   5  12      128.66      162.90     35.64 o 
   4   5  12     4086.48     4474.86    132.90 o 
  -8   6  12     4243.78     5062.85    340.31 o 
  -7   6  12      356.94      403.46     53.65 o 
  -6   6  12     1448.82     1450.28     68.61 o 
  -5   6  12       68.82       79.55     27.58 o 
  -4   6  12     7963.89     7475.02    273.77 o 
  -3   6  12      803.56      831.62     45.19 o 
  -2   6  12     5475.54     5418.14    241.81 o 
  -1   6  12        9.34        4.83     12.16 o 
   0   6  12     1485.10     1521.65     71.69 o 
   1   6  12      182.05      197.06     19.61 o 
   2   6  12     6065.12     6003.52    196.55 o 
   3   6  12      132.89      136.57     25.32 o 
   4   6  12        5.53       -6.01     22.05 o 
  -8   7  12       48.41       37.19     35.68 o 
  -7   7  12      814.03      884.60     93.31 o 
  -6   7  12     4388.40     4030.29    293.46 o 
  -5   7  12     5309.03     4956.89    273.81 o 
  -4   7  12     1402.21     1512.87     61.90 o 
  -3   7  12        1.60        6.15     16.82 o 
  -2   7  12     1375.40     1346.96     71.37 o 
  -1   7  12     3758.88     3799.29    110.66 o 
   0   7  12     5965.82     5916.72    165.27 o 
   1   7  12     1342.09     1364.56     36.99 o 
   2   7  12       24.27       22.35     14.26 o 
   3   7  12     1926.25     2046.36     82.34 o 
   4   7  12     1941.84     2028.78    101.45 o 
  -8   8  12       37.28       61.98     33.52 o 
  -7   8  12     4926.25     5261.04    279.10 o 
  -6   8  12       30.04       49.86     35.20 o 
  -5   8  12      202.16      217.27     33.53 o 
  -4   8  12      280.52      320.08     26.88 o 
  -3   8  12    11697.19    11898.52    563.84 o 
  -2   8  12     1369.02     1366.12     47.26 o 
  -1   8  12     1143.79     1171.09     33.79 o 
   0   8  12      516.39      453.45     21.96 o 
   1   8  12     7261.65     7086.41    188.50 o 
   2   8  12       27.54       30.38     15.29 o 
   3   8  12     1443.71     1486.99    115.15 o 
  -7   9  12      887.76      835.67     95.47 o 
  -6   9  12      562.84      564.98     50.49 o 
  -5   9  12     8449.53     7765.13    448.86 o 
  -4   9  12     1201.92     1197.85     51.61 o 
  -3   9  12      406.13      418.32     32.40 o 
  -2   9  12      569.33      549.16     22.83 o 
  -1   9  12     9680.40     9712.65    231.79 o 
   0   9  12     1525.50     1576.83     48.68 o 
   1   9  12      498.62      535.45     77.35 o 
   2   9  12        1.98        8.29     32.05 o 
   3   9  12     1968.90     2220.32    146.35 o 
  -7  10  12     1697.34     1563.43    127.28 o 
  -6  10  12      663.19      735.21    109.71 o 
  -5  10  12      169.61      149.17     33.79 o 
  -4  10  12     2868.17     2921.31     72.06 o 
  -3  10  12      335.50      381.92     26.04 o 
  -2  10  12     4383.16     4154.31    130.95 o 
  -1  10  12      116.30      130.21     81.72 o 
   0  10  12     1397.31     1342.54     89.07 o 
   1  10  12     2080.10     2196.70    132.13 o 
   2  10  12     2716.86     2895.49    154.76 o 
   3  10  12      345.07      462.01     76.71 o 
  -7  11  12       52.19      118.86     31.93 o 
  -6  11  12     4833.27     5042.65    354.16 o 
  -5  11  12        7.62       14.67     21.48 o 
  -4  11  12     3535.24     3526.72    111.01 o 
  -3  11  12       98.42       82.51     26.12 o 
  -2  11  12     1857.84     1910.62    174.66 o 
  -1  11  12        0.94      -38.00     50.37 o 
   0  11  12     4317.51     4553.50    200.32 o 
   1  11  12        9.31       85.62     42.85 o 
   2  11  12      332.88      429.21     66.80 o 
  -6  12  12      929.46      895.51    130.91 o 
  -5  12  12        1.93       22.37     27.68 o 
  -4  12  12     2818.15     2742.88     86.57 o 
  -3  12  12     1473.10     1640.32    131.33 o 
  -2  12  12     4576.18     4826.41    331.38 o 
  -1  12  12      286.29      209.52     46.96 o 
   0  12  12      749.74     1018.68    137.69 o 
   1  12  12     1196.15     1358.06    104.18 o 
   2  12  12     2510.30     2960.11    185.20 o 
  -6  13  12      629.57      414.43     57.81 o 
  -5  13  12     4804.55     4463.01    299.06 o 
  -4  13  12      429.19      560.39    110.26 o 
  -3  13  12      238.44      172.18     60.43 o 
  -2  13  12      645.96      678.68     50.99 o 
  -1  13  12     4024.63     4240.41    232.56 o 
   0  13  12      680.59      779.93     96.53 o 
   1  13  12      238.19      226.65     64.55 o 
  -5  14  12      175.56      176.62     55.74 o 
  -4  14  12        9.94      -17.35     61.60 o 
  -3  14  12     6776.73     6607.07    261.96 o 
  -2  14  12       74.28       31.88     45.96 o 
  -1  14  12     1275.72     1386.22    147.79 o 
   0  14  12        3.16      -31.33     67.42 o 
   1  14  12     3831.37     4275.78    217.97 o 
  -4  15  12     1350.58     1452.31    151.09 o 
  -3  15  12      102.17      113.00     36.86 o 
  -2  15  12      796.83      925.56    107.32 o 
  -1  15  12     3093.58     3233.18    180.70 o 
  -7   0  13     5976.58     6834.49    749.86 o 
  -5   0  13      309.63      453.62     91.82 o 
  -3   0  13    10772.88    10106.03    436.43 o 
  -1   0  13     1215.31     1092.57     64.88 o 
   1   0  13     4433.82     4599.10    153.91 o 
   3   0  13     2005.20     2004.37     90.26 o 
  -8   1  13      136.64      142.92     52.35 o 
  -7   1  13      605.87      631.49     70.42 o 
  -6   1  13     1336.10     1413.47     86.94 o 
  -5   1  13     3108.18     3174.74    162.65 o 
  -4   1  13     1649.60     1618.48     68.33 o 
  -3   1  13       76.36       41.42     26.33 o 
  -2   1  13      812.47      857.60     47.05 o 
  -1   1  13     7600.01     7483.19    183.76 o 
   0   1  13     2051.96     2145.07     68.86 o 
   1   1  13      434.97      472.34     33.98 o 
   2   1  13      145.10      132.79     24.24 o 
   3   1  13     1908.19     1911.66     66.28 o 
  -8   2  13     4968.30     5791.63    219.26 o 
  -7   2  13      606.47      751.59     61.95 o 
  -6   2  13     2795.52     2827.00    131.81 o 
  -5   2  13      381.67      319.31     35.34 o 
  -4   2  13     4451.08     4239.94    178.98 o 
  -3   2  13     3078.18     3035.50    112.54 o 
  -2   2  13     5991.51     5792.65    223.28 o 
  -1   2  13      360.53      365.53     30.37 o 
   0   2  13     1776.88     1773.04     56.83 o 
   1   2  13     1099.49     1084.93     43.64 o 
   2   2  13     2916.52     3031.27     73.29 o 
   3   2  13      234.14      271.00     27.74 o 
  -8   3  13      352.79      508.95     75.35 o 
  -7   3  13       26.48       60.33     35.48 o 
  -6   3  13     3611.05     3730.70    165.92 o 
  -5   3  13      650.27      634.30     44.67 o 
  -4   3  13     4848.09     4686.93    211.41 o 
  -3   3  13       11.02       31.65     30.96 o 
  -2   3  13     2148.36     2298.47    130.91 o 
  -1   3  13       49.58       31.25     16.36 o 
   0   3  13    11441.39    11517.63    262.00 o 
   1   3  13       44.32       32.67     17.22 o 
   2   3  13       25.81       22.35     16.88 o 
   3   3  13      143.93      148.55     21.01 o 
  -8   4  13     2918.57     3438.82    150.90 o 
  -7   4  13     2036.30     2099.35    138.83 o 
  -6   4  13     1639.17     1636.60     94.32 o 
  -5   4  13       99.80      117.82     27.81 o 
  -4   4  13     3288.38     3023.61    118.70 o 
  -3   4  13     3507.61     3310.63    116.95 o 
  -2   4  13     2594.60     2423.31     95.50 o 
  -1   4  13      524.14      528.16     32.15 o 
   0   4  13      940.93     1016.70     50.02 o 
   1   4  13     2391.95     2460.56     62.39 o 
   2   4  13     1940.26     2030.39     64.11 o 
   3   4  13     1253.21     1301.42     57.88 o 
  -8   5  13       59.77       76.04     41.96 o 
  -7   5  13      481.64      542.91     58.68 o 
  -6   5  13      503.56      456.59     63.05 o 
  -5   5  13    12167.45    12366.96    391.08 o 
  -4   5  13     1332.42     1268.32     66.32 o 
  -3   5  13       53.49       67.74     23.65 o 
  -2   5  13      213.95      164.13     33.09 o 
  -1   5  13     4549.99     4582.97    104.60 o 
   0   5  13     1219.81     1297.88     45.07 o 
   1   5  13     1771.31     1940.40     55.79 o 
   2   5  13        0.43      -10.75     14.14 o 
   3   5  13     1758.83     1917.17     81.46 o 
  -7   6  13     2200.65     2408.50    163.53 o 
  -6   6  13      222.99      257.99     48.05 o 
  -5   6  13      264.63      290.47     42.12 o 
  -4   6  13      721.24      616.38     44.57 o 
  -3   6  13     7782.13     8008.28    214.72 o 
  -2   6  13      926.44      937.92     61.80 o 
  -1   6  13      859.63      756.55     61.60 o 
   0   6  13       16.08       -5.82     23.57 o 
   1   6  13     4682.75     4671.00    103.07 o 
   2   6  13      377.81      346.28     50.88 o 
   3   6  13     2426.59     2446.50     80.31 o 
  -7   7  13      104.46      130.50     34.70 o 
  -6   7  13     1653.97     1621.88    132.78 o 
  -5   7  13     3657.34     3269.89    210.02 o 
  -4   7  13     3142.09     2987.74    103.01 o 
  -3   7  13      153.06      220.95     62.73 o 
  -2   7  13      330.23      282.10     25.90 o 
  -1   7  13     4747.39     4575.19    127.28 o 
   0   7  13     5016.41     4876.30    122.56 o 
   1   7  13      510.81      511.55     25.35 o 
   2   7  13       72.44       79.93     21.16 o 
   3   7  13      661.15      821.21     77.45 o 
  -7   8  13      283.62      266.17     55.46 o 
  -6   8  13      256.32      258.89     42.77 o 
  -5   8  13        7.89       46.73     32.69 o 
  -4   8  13     4684.98     4602.46    129.25 o 
  -3   8  13       86.33       95.98     23.94 o 
  -2   8  13     5019.49     5369.02    161.59 o 
  -1   8  13      113.01      120.78     14.29 o 
   0   8  13     1256.75     1175.19     50.83 o 
   1   8  13      161.67      166.83     45.98 o 
   2   8  13     3512.50     3921.64    180.07 o 
  -7   9  13      140.50      118.82     35.38 o 
  -6   9  13     4600.12     4662.25    356.25 o 
  -5   9  13     1554.64     1519.05     96.10 o 
  -4   9  13     5262.90     5354.48    143.44 o 
  -3   9  13       54.84       82.61     32.60 o 
  -2   9  13      866.89      852.15     55.70 o 
  -1   9  13      910.20     1026.05     69.45 o 
   0   9  13     4745.64     4778.45    370.58 o 
   1   9  13      136.12      104.16     50.60 o 
   2   9  13       62.77      146.51     47.70 o 
  -6  10  13      169.29      230.05     38.30 o 
  -5  10  13      151.01      142.75     38.84 o 
  -4  10  13      553.23      489.06     67.12 o 
  -3  10  13     4102.36     4086.45    231.58 o 
  -2  10  13     3972.87     3973.59    389.49 o 
  -1  10  13      993.20      943.18     51.21 o 
   0  10  13      574.65      764.16     82.76 o 
   1  10  13     2606.94     2649.75    144.69 o 
   2  10  13      989.77      998.23    104.11 o 
  -6  11  13        7.16       50.54     28.58 o 
  -5  11  13     7797.19     7463.64    312.25 o 
  -4  11  13      314.08      302.65     72.09 o 
  -3  11  13       82.19       26.29     56.65 o 
  -2  11  13        6.04      -30.53     44.69 o 
  -1  11  13     5342.94     5356.46    272.61 o 
   0  11  13       63.07      118.81     46.75 o 
   1  11  13      450.69      444.66     66.14 o 
  -5  12  13        6.11      -13.24     40.52 o 
  -4  12  13      609.94      704.76    126.00 o 
  -3  12  13     4930.44     5833.52    540.27 o 
  -2  12  13      358.33      403.70     75.41 o 
  -1  12  13     1229.10     1221.28    102.47 o 
   0  12  13       41.92       45.09     41.47 o 
  -4  13  13     2457.30     2546.56    301.14 o 
  -3  13  13        7.11       25.33     60.84 o 
  -2  13  13     1230.07     1397.95    217.70 o 
  -1  13  13     1305.79     1358.35    111.00 o 
  -6   0  14     5488.27     6000.21    633.28 o 
  -4   0  14     1974.63     1928.01    111.40 o 
  -2   0  14    10584.64    10096.31    546.38 o 
   0   0  14       79.97      107.29     35.60 o 
   2   0  14     3328.49     3325.16    156.27 o 
  -7   1  14      188.31      243.61     54.30 o 
  -6   1  14     2604.16     2949.18    218.11 o 
  -5   1  14     1265.89     1286.10     86.32 o 
  -4   1  14      985.61      978.46     52.60 o 
  -3   1  14      444.50      443.44     54.79 o 
  -2   1  14     1064.72     1066.85     52.71 o 
  -1   1  14     1301.00     1378.36     53.58 o 
   0   1  14     4320.83     4096.75     98.74 o 
   1   1  14      685.48      613.66     36.82 o 
   2   1  14        5.59       26.47     17.93 o 
  -7   2  14     5066.43     5420.61    342.74 o 
  -6   2  14      520.64      570.67     69.48 o 
  -5   2  14       62.12       54.56     30.17 o 
  -4   2  14      303.74      290.16     38.79 o 
  -3   2  14     6289.26     6295.67    209.35 o 
  -2   2  14     1683.97     1792.52     73.70 o 
  -1   2  14      497.78      509.84     32.72 o 
   0   2  14       54.05       42.04     20.75 o 
   1   2  14     2487.25     2540.07     68.94 o 
   2   2  14      353.70      310.27     36.16 o 
  -7   3  14      296.25      296.41     51.95 o 
  -6   3  14       39.84       58.41     31.86 o 
  -5   3  14     6830.26     6239.47    450.45 o 
  -4   3  14      298.88      225.90     31.54 o 
  -3   3  14      467.97      415.81     57.58 o 
  -2   3  14       11.15       39.89     24.60 o 
  -1   3  14     7221.77     6968.73    197.92 o 
   0   3  14       68.28       77.91     18.74 o 
   1   3  14     1919.19     1874.45     63.04 o 
   2   3  14        7.21       24.36     18.21 o 
  -7   4  14     2039.42     2202.76    165.17 o 
  -6   4  14     1827.18     1950.13    140.63 o 
  -5   4  14       86.72       69.40     27.38 o 
  -4   4  14     2698.29     2469.47     95.91 o 
  -3   4  14     6738.22     6510.99    228.83 o 
  -2   4  14     2107.35     2093.22     79.44 o 
  -1   4  14      756.43      739.16     48.85 o 
   0   4  14      453.09      427.38     34.41 o 
   1   4  14     1951.27     1937.05     65.32 o 
   2   4  14     1750.22     1889.44     80.57 o 
  -7   5  14       24.49       83.22     45.63 o 
  -6   5  14     3238.67     3215.88    307.68 o 
  -5   5  14     1394.36     1387.91    123.35 o 
  -4   5  14     4425.08     4245.50    178.07 o 
  -3   5  14        8.39       22.59     23.42 o 
  -2   5  14      697.29      690.32     60.15 o 
  -1   5  14      275.81      268.34     25.45 o 
   0   5  14     4810.32     4887.24    119.32 o 
   1   5  14      480.33      403.90     31.15 o 
   2   5  14        9.61       14.11     17.98 o 
  -6   6  14     2981.42     3050.24    289.35 o 
  -5   6  14       87.91       59.83     35.47 o 
  -4   6  14     5695.76     5620.67    302.96 o 
  -3   6  14       85.38      101.23     43.10 o 
  -2   6  14     4533.55     4632.82    195.25 o 
  -1   6  14      100.88       86.34     19.78 o 
   0   6  14      530.46      400.18     42.26 o 
   1   6  14      109.14       61.61     27.60 o 
  -6   7  14     1364.32     1286.40    115.77 o 
  -5   7  14     4588.83     4352.56    233.09 o 
  -4   7  14     3049.46     3095.88    155.55 o 
  -3   7  14       79.56       71.66     25.74 o 
  -2   7  14      200.34      173.58     25.29 o 
  -1   7  14     4185.78     4123.64    130.03 o 
   0   7  14     1516.34     1394.54    225.47 o 
   1   7  14      991.35      828.34    273.90 o 
  -6   8  14       47.43       12.18     30.73 o 
  -5   8  14       11.67        6.66     23.72 o 
  -4   8  14       83.94       85.04     39.11 o 
  -3   8  14     4459.68     4613.46    296.92 o 
  -2   8  14       84.14       43.91     28.61 o 
  -1   8  14      585.60      531.49     63.91 o 
   0   8  14       49.75       39.03     44.67 o 
   1   8  14     2565.63     2823.00    174.11 o 
  -5   9  14     3405.39     3416.47    167.60 o 
  -4   9  14      189.63      248.35     37.95 o 
  -3   9  14      725.60      758.56    101.74 o 
  -2   9  14       13.87       53.39     73.90 o 
  -1   9  14     5620.83     5456.75    334.12 o 
   0   9  14     1210.65     1345.94    132.51 o 
  -5  10  14       22.95        3.27     24.70 o 
  -4  10  14     1042.12     1300.44    130.08 o 
  -3  10  14     1610.72     1795.51    212.38 o 
  -2  10  14     2884.54     2961.69    233.57 o 
  -1  10  14      202.31      202.92     63.30 o 
   0  10  14      312.04      326.03     73.23 o 
  -4  11  14     4313.25     4482.21    274.17 o 
  -3  11  14       14.96      -37.42     49.74 o 
  -2  11  14      854.04      988.14    138.54 o 
  -1  11  14       50.74       73.51     53.11 o 
  -5   0  15      161.66      136.86     57.34 o 
  -3   0  15     7475.23     7318.36    366.37 o 
  -1   0  15     1034.27      876.79     95.60 o 
   1   0  15     2364.22     2331.02    101.71 o 
  -6   1  15      421.31      488.00     63.91 o 
  -5   1  15     4144.53     4186.84    325.51 o 
  -4   1  15      926.60      986.97     75.64 o 
  -3   1  15       98.03      122.05     44.35 o 
  -2   1  15      932.26      892.10     49.25 o 
  -1   1  15     2975.32     2990.62     90.84 o 
   0   1  15     1011.69      996.13     71.99 o 
   1   1  15     1667.69     1575.46     70.21 o 
  -6   2  15     1956.99     2156.49    136.34 o 
  -5   2  15       13.49       72.50     35.81 o 
  -4   2  15     1833.93     1754.32    115.07 o 
  -3   2  15     1185.17     1270.70    109.11 o 
  -2   2  15     4031.98     3936.10    123.52 o 
  -1   2  15      428.94      429.29     32.10 o 
   0   2  15       24.79       11.25     20.23 o 
   1   2  15      219.97      207.25     39.33 o 
  -6   3  15     2479.37     2769.80    329.65 o 
  -5   3  15       29.95       12.80     26.60 o 
  -4   3  15     3743.84     3819.23    163.60 o 
  -3   3  15        0.18       -9.42     34.03 o 
  -2   3  15      979.52      973.51     57.39 o 
  -1   3  15       79.29       88.23     23.58 o 
   0   3  15     3120.74     3172.58    115.20 o 
  -6   4  15     1872.56     1897.98    114.68 o 
  -5   4  15      111.30      146.97     33.63 o 
  -4   4  15     1349.50     1607.04    138.36 o 
  -3   4  15     2177.76     2113.91    101.23 o 
  -2   4  15     3180.92     3260.07     97.19 o 
  -1   4  15      471.66      454.85     36.02 o 
   0   4  15       15.73        6.40     18.89 o 
  -5   5  15     5729.19     5447.49    456.60 o 
  -4   5  15      428.83      381.60     67.64 o 
  -3   5  15      229.10      273.89     76.54 o 
  -2   5  15      203.91      223.79     26.98 o 
  -1   5  15     2271.05     2204.02     68.26 o 
   0   5  15      313.40      261.12     41.59 o 
  -5   6  15        0.77        7.59     26.01 o 
  -4   6  15       35.98       -7.68     31.58 o 
  -3   6  15     5608.38     5651.98    230.31 o 
  -2   6  15      514.47      520.95     41.04 o 
  -1   6  15     1653.18     1602.41     55.90 o 
   0   6  15       54.01       -1.11     38.32 o 
  -4   7  15     2667.74     2880.80    119.36 o 
  -3   7  15      100.87       72.27     28.43 o 
  -2   7  15       97.51      146.38     36.75 o 
  -1   7  15     1160.67     1043.53    127.70 o 
  -4   8  15      782.79      725.46    117.73 o 
  -3   8  15      487.14      458.40     92.02 o 
  -2   8  15     3377.12     3285.42    243.81 o 
  -4   0  16      736.57      601.25    151.50 o 
  -2   0  16     5070.07     4705.89   1012.66 o 
  -4   1  16     2079.84     2227.14    126.64 o 
  -3   1  16        4.33      -34.11     32.54 o 
  -2   1  16      327.54      240.05     44.65 o 
  -3   2  16     5474.41     5297.42    236.46 o 
  -2   2  16     1464.40     1453.43     77.94 o 
                                                 
